# Supplementary material for: trans-Chlorido(phenanthren-9-yl)bis­(triphenyl­phosphane)nickel(II)
Source: Acta Crystallogr Sect E Struct Rep Online. 2011 Aug 27;67(Pt 9):m1272. doi: 10.1107/S1600536811032326 (PMC3200669; doi:10.1107/S1600536811032326)
Supplement: Supplementary file 1 [file e-67-m1272-sup1.cif]

##############################################################################
#                                                                            #
# This CIF contains the data in a paper accepted for publication in          #
# Acta Crystallographica Section E. It conforms to the requirements of       #
# Notes for Authors for Acta Crystallographica Section E, and has been       #
# peer reviewed under the auspices of the IUCr Commission on Journals.       #
#                                                                            #
# Full details of the Crystallographic Information File format               #
# are given in the paper "The Crystallographic Information File (CIF):       #
# a New Standard Archive File for Crystallography" by S. R. Hall, F. H.      #
# Allen and I. D. Brown [Acta Cryst. (1991), A47, 655-685].                  #
#                                                                            #
# The current version of the core CIF dictionary is obtainable from          #
# ftp://ftp.iucr.org/pub/cif_core.dic.                                       #
#                                                                            #
# Software is freely available for graphical display of the structure(s)     #
# in this CIF. For information consult the CIF software page                 #
# http://www.iucr.org/resources/cif/software.                                #
#                                                                            #
# This file may be used for bona fide research purposes within the           #
# scientific community so long as proper attribution is given to the journal # 
# article from which it was obtained.                                        #
#                                                                            #
##############################################################################
data_I
_audit_creation_method     SHELXL-97
_chemical_name_systematic
;
<i>trans</i>-Chlorido(phenanthren-9-yl)bis(triphenylphosphane)nickel(II)
;
_chemical_name_common     ?
_chemical_formula_moiety     'C50 H39 Cl Ni P2'
_chemical_formula_sum     'C50 H39 Cl Ni P2'
_chemical_formula_structural     ?
_chemical_formula_analytical     ?
_chemical_formula_iupac     '[Ni (C14 H9) Cl (C18 H15 P)2]'
_chemical_formula_weight     795.91
_chemical_melting_point     ?
_symmetry_cell_setting     orthorhombic
_symmetry_space_group_name_H-M     'P 21 21 21'
_symmetry_space_group_name_Hall     'P 2ac 2ab'
loop_
    _symmetry_equiv_pos_as_xyz
    'x, y, z'
    '-x+1/2, -y, z+1/2'
    '-x, y+1/2, -z+1/2'
    'x+1/2, -y+1/2, -z'
_cell_length_a     11.090(5)
_cell_length_b     15.204(7)
_cell_length_c     23.679(10)
_cell_angle_alpha     90.00
_cell_angle_beta     90.00
_cell_angle_gamma     90.00
_cell_volume     3993(3)
_cell_formula_units_Z     4
_cell_measurement_reflns_used     6845
_cell_measurement_theta_min     2.18
_cell_measurement_theta_max     26.71
_cell_measurement_temperature     110(2)
_exptl_crystal_description     'plate     '
_exptl_crystal_colour     'orange    '
_exptl_crystal_size_max     0.59
_exptl_crystal_size_mid     0.46
_exptl_crystal_size_min     0.23
_exptl_crystal_density_diffrn     1.324
_exptl_crystal_density_meas     ?
_exptl_crystal_density_method     'not measured'
_exptl_crystal_F_000     1656
_exptl_absorpt_coefficient_mu     0.668
_exptl_absorpt_correction_type     multi-scan
_exptl_absorpt_process_details     '(SADABS; Bruker, 2008)'
_exptl_absorpt_correction_T_min     0.6924
_exptl_absorpt_correction_T_max     0.8626
_exptl_special_details
;
;
_diffrn_ambient_temperature     110(2)
_diffrn_radiation_type     MoK\a
_diffrn_radiation_wavelength     0.71073
_diffrn_radiation_source     'fine-focus sealed tube'
_diffrn_radiation_monochromator     graphite
_diffrn_measurement_device_type     'Bruker APEXII CCD'
_diffrn_measurement_method     '\f and \w'
_diffrn_detector_area_resol_mean     ?
_diffrn_reflns_number     53371
_diffrn_reflns_av_R_equivalents     0.0477
_diffrn_reflns_av_sigmaI/netI     0.0278
_diffrn_reflns_theta_min     2.03
_diffrn_reflns_theta_max     25.00
_diffrn_reflns_theta_full     25.00
_diffrn_measured_fraction_theta_max     0.963
_diffrn_measured_fraction_theta_full     0.963
_diffrn_reflns_limit_h_min     -13
_diffrn_reflns_limit_h_max     13
_diffrn_reflns_limit_k_min     -18
_diffrn_reflns_limit_k_max     18
_diffrn_reflns_limit_l_min     -28
_diffrn_reflns_limit_l_max     28
_refine_special_details
;
Refinement of <i>F</i>^2^ against ALL reflections. The weighted <i>R</i>-factor
<i>wR</i> and goodness of fit <i>S</i> are based on <i>F</i>^2^, conventional
<i>R</i>-factors <i>R</i> are based on <i>F</i>, with <i>F</i> set to zero for
negative <i>F</i>^2^. The threshold expression of <i>F</i>^2^ >
\s(<i>F</i>^2^) is used only for calculating <i>R</i>-factors(gt) <i>etc.</i>
and is not relevant to the choice of reflections for refinement.
<i>R</i>-factors based on <i>F</i>^2^ are statistically about twice as large
as those based on <i>F</i>, and <i>R</i>-factors based on ALL data will be
even larger.
;
_reflns_number_total     6780
_reflns_number_gt     6359
_reflns_threshold_expression     I>2sigma(I)
_refine_ls_structure_factor_coef     Fsqd
_refine_ls_matrix_type     full
_refine_ls_R_factor_all     0.0263
_refine_ls_R_factor_gt     0.0235
_refine_ls_wR_factor_gt     0.0554
_refine_ls_wR_factor_ref     0.0566
_refine_ls_goodness_of_fit_ref     1.018
_refine_ls_restrained_S_all     1.018
_refine_ls_number_reflns     6780
_refine_ls_number_parameters     488
_refine_ls_number_restraints     0
_refine_ls_hydrogen_treatment     constr
_refine_ls_weighting_scheme     calc
_refine_ls_weighting_details
         'calc w=1/[\s^2^(Fo^2^)+(0.0354P)^2^+0.0000P] where P=(Fo^2^+2Fc^2^)/3'
_atom_sites_solution_hydrogens     geom
_atom_sites_solution_primary     direct
_atom_sites_solution_secondary     difmap
_refine_ls_shift/su_max     0.002
_refine_ls_shift/su_mean     0.000
_refine_diff_density_max     0.261
_refine_diff_density_min     -0.142
_refine_ls_extinction_method     none
_refine_ls_extinction_coef     ?
_refine_ls_abs_structure_details     'Flack (1983), 2986 Friedel pairs'
_refine_ls_abs_structure_Flack     0.000(7)
loop_
    _atom_type_symbol
    _atom_type_description
    _atom_type_scat_dispersion_real
    _atom_type_scat_dispersion_imag
    _atom_type_scat_source
    'C' 'C' 0.0033 0.0016
                         'International Tables Vol C Tables 4.2.6.8 and 6.1.1.4'
    'H' 'H' 0.0000 0.0000
                         'International Tables Vol C Tables 4.2.6.8 and 6.1.1.4'
    'P' 'P' 0.1023 0.0942
                         'International Tables Vol C Tables 4.2.6.8 and 6.1.1.4'
    'Ni' 'Ni' 0.3393 1.1124
                         'International Tables Vol C Tables 4.2.6.8 and 6.1.1.4'
    'Cl' 'Cl' 0.1484 0.1585
                         'International Tables Vol C Tables 4.2.6.8 and 6.1.1.4'
_computing_data_collection     '<i>APEX2</i> (Bruker, 2004)'
_computing_cell_refinement     '<i>SAINT</i> (Bruker, 2004)'
_computing_data_reduction     '<i>SAINT</i> (Bruker, 2004)'
_computing_structure_solution     '<i>SHELXS97</i> (Sheldrick, 2008)'
_computing_structure_refinement     '<i>SHELXL97</i> (Sheldrick, 2008)'
_computing_molecular_graphics     '<i>SHELXTL</i> (Sheldrick, 2008)'
_computing_publication_material     '<i>SHELXTL</i> (Sheldrick, 2008)'
loop_
    _atom_site_type_symbol
    _atom_site_label
    _atom_site_fract_x
    _atom_site_fract_y
    _atom_site_fract_z
    _atom_site_U_iso_or_equiv
    _atom_site_adp_type
    _atom_site_calc_flag
    _atom_site_refinement_flags
    _atom_site_occupancy
    _atom_site_symmetry_multiplicity
    _atom_site_disorder_assembly
    _atom_site_disorder_group
    Ni Ni1 0.56721(2) 0.527489(15) -0.047248(9) 0.02000(7) Uani d . 1 1 . .
    Cl Cl1 0.49242(4) 0.63193(3) 0.009025(18) 0.02449(11) Uani d . 1 1 . .
    P P1 0.65475(5) 0.45655(3) 0.024960(19) 0.02055(11) Uani d . 1 1 . .
    P P2 0.50725(4) 0.59607(3) -0.125640(19) 0.02011(11) Uani d . 1 1 . .
    C C1 0.65053(18) 0.44916(12) -0.09623(8) 0.0215(4) Uani d . 1 1 . .
    C C2 0.76625(18) 0.46946(15) -0.11185(8) 0.0264(4) Uani d . 1 1 . .
    H H2A 0.8004 0.5235 -0.0997 0.032 Uiso calc R 1 1 . .
    C C3 0.83753(19) 0.41080(15) -0.14631(8) 0.0285(5) Uani d . 1 1 . .
    C C4 0.95831(19) 0.43137(16) -0.15978(10) 0.0373(6) Uani d . 1 1 . .
    H H4A 0.9910 0.4862 -0.1482 0.045 Uiso calc R 1 1 . .
    C C5 1.0289(2) 0.37379(18) -0.18910(11) 0.0481(7) Uani d . 1 1 . .
    H H5A 1.1103 0.3884 -0.1974 0.058 Uiso calc R 1 1 . .
    C C6 0.9811(3) 0.29272(18) -0.20702(11) 0.0503(7) Uani d . 1 1 . .
    H H6A 1.0305 0.2524 -0.2272 0.060 Uiso calc R 1 1 . .
    C C7 0.8645(2) 0.27199(17) -0.19557(9) 0.0409(6) Uani d . 1 1 . .
    H H7A 0.8331 0.2174 -0.2083 0.049 Uiso calc R 1 1 . .
    C C8 0.7884(2) 0.33008(14) -0.16497(9) 0.0298(5) Uani d . 1 1 . .
    C C9 0.66463(19) 0.30797(14) -0.15135(8) 0.0272(5) Uani d . 1 1 . .
    C C10 0.6079(2) 0.23092(15) -0.16979(9) 0.0355(5) Uani d . 1 1 . .
    H H10A 0.6516 0.1905 -0.1925 0.043 Uiso calc R 1 1 . .
    C C11 0.4903(2) 0.21231(15) -0.15580(9) 0.0387(6) Uani d . 1 1 . .
    H H11A 0.4536 0.1598 -0.1691 0.046 Uiso calc R 1 1 . .
    C C12 0.4251(2) 0.26995(14) -0.12229(9) 0.0343(5) Uani d . 1 1 . .
    H H12A 0.3441 0.2567 -0.1124 0.041 Uiso calc R 1 1 . .
    C C13 0.47822(19) 0.34736(14) -0.10304(8) 0.0292(5) Uani d . 1 1 . .
    H H13A 0.4328 0.3866 -0.0802 0.035 Uiso calc R 1 1 . .
    C C14 0.59785(18) 0.36821(13) -0.11689(8) 0.0242(4) Uani d . 1 1 . .
    C C15 0.36705(18) 0.65927(14) -0.12249(8) 0.0253(4) Uani d . 1 1 . .
    C C16 0.2761(2) 0.63172(17) -0.08626(9) 0.0359(5) Uani d . 1 1 . .
    H H16A 0.2892 0.5835 -0.0615 0.043 Uiso calc R 1 1 . .
    C C17 0.1658(2) 0.67511(19) -0.08639(10) 0.0473(7) Uani d . 1 1 . .
    H H17A 0.1035 0.6565 -0.0616 0.057 Uiso calc R 1 1 . .
    C C18 0.1462(2) 0.74547(18) -0.12253(10) 0.0451(6) Uani d . 1 1 . .
    H H18A 0.0710 0.7753 -0.1221 0.054 Uiso calc R 1 1 . .
    C C19 0.2356(2) 0.77222(16) -0.15896(10) 0.0379(6) Uani d . 1 1 . .
    H H19A 0.2215 0.8199 -0.1840 0.046 Uiso calc R 1 1 . .
    C C20 0.34575(19) 0.72989(14) -0.15910(9) 0.0286(5) Uani d . 1 1 . .
    H H20A 0.4074 0.7488 -0.1842 0.034 Uiso calc R 1 1 . .
    C C21 0.62413(17) 0.67544(13) -0.14485(8) 0.0230(4) Uani d . 1 1 . .
    C C22 0.69398(18) 0.71257(14) -0.10193(9) 0.0259(5) Uani d . 1 1 . .
    H H22A 0.6773 0.6984 -0.0637 0.031 Uiso calc R 1 1 . .
    C C23 0.7876(2) 0.77001(15) -0.11455(9) 0.0315(5) Uani d . 1 1 . .
    H H23A 0.8341 0.7953 -0.0850 0.038 Uiso calc R 1 1 . .
    C C24 0.81292(19) 0.79046(15) -0.17089(9) 0.0318(5) Uani d . 1 1 . .
    H H24A 0.8782 0.8285 -0.1797 0.038 Uiso calc R 1 1 . .
    C C25 0.74276(19) 0.75518(14) -0.21397(10) 0.0331(5) Uani d . 1 1 . .
    H H25A 0.7591 0.7699 -0.2522 0.040 Uiso calc R 1 1 . .
    C C26 0.64865(19) 0.69838(14) -0.20099(8) 0.0265(5) Uani d . 1 1 . .
    H H26A 0.6004 0.6748 -0.2305 0.032 Uiso calc R 1 1 . .
    C C27 0.48354(17) 0.53297(13) -0.19152(7) 0.0222(4) Uani d . 1 1 . .
    C C28 0.36738(19) 0.51242(14) -0.20905(8) 0.0278(5) Uani d . 1 1 . .
    H H28A 0.3002 0.5325 -0.1878 0.033 Uiso calc R 1 1 . .
    C C29 0.3486(2) 0.46246(15) -0.25774(9) 0.0349(5) Uani d . 1 1 . .
    H H29A 0.2687 0.4483 -0.2690 0.042 Uiso calc R 1 1 . .
    C C30 0.4445(2) 0.43348(15) -0.28973(9) 0.0353(5) Uani d . 1 1 . .
    H H30A 0.4310 0.4001 -0.3231 0.042 Uiso calc R 1 1 . .
    C C31 0.5605(2) 0.45350(14) -0.27274(8) 0.0312(5) Uani d . 1 1 . .
    H H31A 0.6272 0.4337 -0.2945 0.037 Uiso calc R 1 1 . .
    C C32 0.58031(19) 0.50237(13) -0.22399(8) 0.0258(4) Uani d . 1 1 . .
    H H32A 0.6605 0.5152 -0.2126 0.031 Uiso calc R 1 1 . .
    C C33 0.76549(19) 0.30173(14) -0.01596(8) 0.0267(5) Uani d . 1 1 . .
    H H33A 0.8154 0.3402 -0.0372 0.032 Uiso calc R 1 1 . .
    C C34 0.7797(2) 0.21147(14) -0.02159(9) 0.0294(5) Uani d . 1 1 . .
    H H34A 0.8389 0.1888 -0.0467 0.035 Uiso calc R 1 1 . .
    C C35 0.7080(2) 0.15427(15) 0.00917(9) 0.0336(5) Uani d . 1 1 . .
    H H35A 0.7178 0.0925 0.0052 0.040 Uiso calc R 1 1 . .
    C C36 0.6218(2) 0.18761(14) 0.04567(11) 0.0357(5) Uani d . 1 1 . .
    H H36A 0.5718 0.1486 0.0666 0.043 Uiso calc R 1 1 . .
    C C37 0.60811(18) 0.27826(13) 0.05175(9) 0.0296(5) Uani d . 1 1 . .
    H H37A 0.5499 0.3006 0.0775 0.036 Uiso calc R 1 1 . .
    C C38 0.67883(17) 0.33683(13) 0.02052(8) 0.0222(4) Uani d . 1 1 . .
    C C39 0.80445(17) 0.50331(13) 0.03660(7) 0.0223(4) Uani d . 1 1 . .
    C C40 0.90278(18) 0.45309(13) 0.05382(8) 0.0275(5) Uani d . 1 1 . .
    H H40A 0.8941 0.3915 0.0591 0.033 Uiso calc R 1 1 . .
    C C41 1.0134(2) 0.49305(15) 0.06328(9) 0.0315(5) Uani d . 1 1 . .
    H H41A 1.0800 0.4588 0.0756 0.038 Uiso calc R 1 1 . .
    C C42 1.02723(19) 0.58275(15) 0.05485(9) 0.0325(5) Uani d . 1 1 . .
    H H42A 1.1038 0.6094 0.0604 0.039 Uiso calc R 1 1 . .
    C C43 0.9301(2) 0.63360(13) 0.03836(8) 0.0320(5) Uani d . 1 1 . .
    H H43A 0.9395 0.6951 0.0329 0.038 Uiso calc R 1 1 . .
    C C44 0.81898(18) 0.59436(14) 0.02980(8) 0.0265(4) Uani d . 1 1 . .
    H H44A 0.7518 0.6295 0.0192 0.032 Uiso calc R 1 1 . .
    C C45 0.58119(18) 0.46590(13) 0.09426(7) 0.0235(4) Uani d . 1 1 . .
    C C46 0.6465(2) 0.46476(15) 0.14471(8) 0.0316(5) Uani d . 1 1 . .
    H H46A 0.7321 0.4650 0.1435 0.038 Uiso calc R 1 1 . .
    C C47 0.5875(2) 0.46324(17) 0.19689(8) 0.0380(5) Uani d . 1 1 . .
    H H47A 0.6328 0.4635 0.2310 0.046 Uiso calc R 1 1 . .
    C C48 0.4638(2) 0.46144(15) 0.19862(8) 0.0345(5) Uani d . 1 1 . .
    H H48A 0.4233 0.4591 0.2339 0.041 Uiso calc R 1 1 . .
    C C49 0.3976(2) 0.46299(15) 0.14867(9) 0.0311(5) Uani d . 1 1 . .
    H H49A 0.3120 0.4622 0.1500 0.037 Uiso calc R 1 1 . .
    C C50 0.45626(18) 0.46568(14) 0.09676(8) 0.0264(4) Uani d . 1 1 . .
    H H50A 0.4105 0.4674 0.0629 0.032 Uiso calc R 1 1 . .
loop_
    _atom_site_aniso_label
    _atom_site_aniso_U_11
    _atom_site_aniso_U_22
    _atom_site_aniso_U_33
    _atom_site_aniso_U_12
    _atom_site_aniso_U_13
    _atom_site_aniso_U_23
    Ni1 0.02228(12) 0.01963(13) 0.01808(11) 0.00345(10) 0.00132(10) -0.00025(10)
    Cl1 0.0339(3) 0.0210(2) 0.0185(2) 0.0106(2) 0.00216(19) -0.00120(17)
    P1 0.0232(2) 0.0196(3) 0.0189(2) 0.0014(2) 0.00066(19) 0.00014(19)
    P2 0.0200(2) 0.0211(3) 0.0192(2) 0.0012(2) -0.0001(2) 0.00030(19)
    C1 0.0253(10) 0.0201(11) 0.0192(9) 0.0044(8) -0.0008(8) 0.0023(8)
    C2 0.0291(11) 0.0271(11) 0.0230(10) 0.0051(10) 0.0002(8) 0.0050(9)
    C3 0.0296(11) 0.0336(12) 0.0224(10) 0.0084(10) 0.0051(9) 0.0095(9)
    C4 0.0291(12) 0.0431(14) 0.0397(12) 0.0084(10) 0.0064(10) 0.0168(11)
    C5 0.0366(14) 0.0590(18) 0.0486(14) 0.0147(12) 0.0174(11) 0.0199(13)
    C6 0.0603(17) 0.0449(16) 0.0458(14) 0.0219(14) 0.0245(13) 0.0119(12)
    C7 0.0564(17) 0.0369(14) 0.0294(12) 0.0162(12) 0.0137(11) 0.0041(10)
    C8 0.0387(12) 0.0292(12) 0.0214(10) 0.0093(10) 0.0030(9) 0.0065(9)
    C9 0.0369(12) 0.0262(11) 0.0186(10) 0.0055(10) 0.0016(9) 0.0051(8)
    C10 0.0581(16) 0.0252(12) 0.0231(11) 0.0030(11) 0.0017(10) -0.0013(9)
    C11 0.0580(16) 0.0295(12) 0.0286(11) -0.0104(12) -0.0067(11) 0.0028(9)
    C12 0.0386(13) 0.0324(12) 0.0317(11) -0.0112(11) -0.0052(10) 0.0069(10)
    C13 0.0368(12) 0.0267(11) 0.0242(10) 0.0001(9) 0.0009(9) 0.0027(8)
    C14 0.0317(11) 0.0206(10) 0.0204(9) 0.0016(9) -0.0016(8) 0.0041(8)
    C15 0.0226(10) 0.0305(12) 0.0229(10) 0.0022(9) -0.0035(8) -0.0069(9)
    C16 0.0275(12) 0.0529(15) 0.0273(11) 0.0050(11) 0.0031(9) 0.0064(10)
    C17 0.0261(12) 0.081(2) 0.0345(12) 0.0106(13) 0.0081(10) 0.0030(13)
    C18 0.0279(13) 0.0627(18) 0.0446(14) 0.0183(12) -0.0054(11) -0.0085(13)
    C19 0.0352(13) 0.0349(13) 0.0437(14) 0.0099(11) -0.0099(11) -0.0031(11)
    C20 0.0248(11) 0.0279(12) 0.0330(11) 0.0030(9) -0.0052(9) -0.0019(9)
    C21 0.0202(10) 0.0205(11) 0.0285(10) 0.0029(8) -0.0024(8) 0.0030(8)
    C22 0.0271(11) 0.0264(11) 0.0241(10) 0.0014(9) -0.0014(9) 0.0011(8)
    C23 0.0269(11) 0.0310(12) 0.0365(12) -0.0009(10) -0.0075(9) -0.0010(10)
    C24 0.0244(11) 0.0301(12) 0.0410(13) -0.0030(9) 0.0033(10) 0.0042(10)
    C25 0.0323(13) 0.0340(13) 0.0329(12) -0.0025(10) 0.0030(10) 0.0056(10)
    C26 0.0264(11) 0.0278(11) 0.0254(10) -0.0023(9) -0.0023(9) 0.0032(9)
    C27 0.0260(10) 0.0198(10) 0.0208(8) 0.0011(9) -0.0009(8) 0.0023(8)
    C28 0.0267(11) 0.0272(12) 0.0295(10) 0.0003(9) -0.0012(9) -0.0008(9)
    C29 0.0354(12) 0.0337(12) 0.0357(11) -0.0023(11) -0.0091(10) -0.0031(10)
    C30 0.0488(14) 0.0311(12) 0.0260(10) -0.0010(11) -0.0045(11) -0.0048(9)
    C31 0.0388(12) 0.0300(12) 0.0248(10) 0.0017(11) 0.0091(9) -0.0002(9)
    C32 0.0264(11) 0.0277(11) 0.0233(9) -0.0010(9) 0.0018(8) 0.0022(8)
    C33 0.0302(11) 0.0260(11) 0.0238(10) 0.0026(9) -0.0011(9) 0.0026(9)
    C34 0.0304(12) 0.0271(12) 0.0307(11) 0.0062(9) -0.0043(9) -0.0030(9)
    C35 0.0373(12) 0.0212(11) 0.0422(13) 0.0002(10) -0.0084(10) 0.0001(10)
    C36 0.0327(12) 0.0256(12) 0.0488(13) -0.0056(9) -0.0014(11) 0.0050(11)
    C37 0.0251(11) 0.0295(12) 0.0342(11) 0.0005(9) 0.0020(9) 0.0031(10)
    C38 0.0234(10) 0.0217(10) 0.0216(9) 0.0006(8) -0.0041(8) -0.0004(8)
    C39 0.0251(10) 0.0239(10) 0.0180(9) -0.0004(8) 0.0021(8) 0.0001(8)
    C40 0.0306(11) 0.0215(11) 0.0305(10) -0.0008(8) -0.0020(9) -0.0001(9)
    C41 0.0260(11) 0.0343(12) 0.0344(11) 0.0020(10) -0.0017(9) -0.0033(9)
    C42 0.0324(12) 0.0362(13) 0.0288(11) -0.0099(10) 0.0028(9) -0.0061(9)
    C43 0.0435(12) 0.0238(11) 0.0285(11) -0.0071(10) 0.0022(10) 0.0001(9)
    C44 0.0312(11) 0.0231(10) 0.0252(10) -0.0010(9) 0.0005(8) 0.0024(8)
    C45 0.0299(11) 0.0189(10) 0.0217(9) -0.0011(9) 0.0025(8) -0.0011(8)
    C46 0.0294(11) 0.0398(13) 0.0257(10) 0.0010(11) -0.0010(8) -0.0010(10)
    C47 0.0425(14) 0.0489(15) 0.0225(10) -0.0009(12) -0.0034(9) -0.0010(10)
    C48 0.0449(14) 0.0355(13) 0.0232(10) -0.0007(11) 0.0102(9) -0.0028(9)
    C49 0.0320(11) 0.0284(12) 0.0331(11) -0.0021(10) 0.0054(9) -0.0012(10)
    C50 0.0288(11) 0.0249(10) 0.0255(9) -0.0017(9) -0.0015(8) -0.0001(9)
_geom_special_details
;
All e.s.d.'s (except the e.s.d. in the dihedral angle between two l.s. planes)
are estimated using the full covariance matrix. The cell e.s.d.'s are taken
into account individually in the estimation of e.s.d.'s in distances, angles
and torsion angles; correlations between e.s.d.'s in cell parameters are only
used when they are defined by crystal symmetry. An approximate (isotropic)
treatment of cell e.s.d.'s is used for estimating e.s.d.'s involving l.s.
planes.
;
loop_
    _geom_bond_atom_site_label_1
    _geom_bond_atom_site_label_2
    _geom_bond_site_symmetry_2
    _geom_bond_distance
    _geom_bond_publ_flag
    Ni1 C1 . 1.9020(19) ?
    Ni1 P2 . 2.2305(9) ?
    Ni1 Cl1 . 2.2327(8) ?
    Ni1 P1 . 2.2426(8) ?
    P1 C39 . 1.827(2) ?
    P1 C45 . 1.8381(19) ?
    P1 C38 . 1.843(2) ?
    P2 C21 . 1.829(2) ?
    P2 C15 . 1.829(2) ?
    P2 C27 . 1.850(2) ?
    C1 C2 . 1.371(3) ?
    C1 C14 . 1.448(3) ?
    C2 C3 . 1.444(3) ?
    C2 H2A . 0.9500 ?
    C3 C4 . 1.412(3) ?
    C3 C8 . 1.414(3) ?
    C4 C5 . 1.364(3) ?
    C4 H4A . 0.9500 ?
    C5 C6 . 1.407(4) ?
    C5 H5A . 0.9500 ?
    C6 C7 . 1.358(4) ?
    C6 H6A . 0.9500 ?
    C7 C8 . 1.420(3) ?
    C7 H7A . 0.9500 ?
    C8 C9 . 1.450(3) ?
    C9 C10 . 1.400(3) ?
    C9 C14 . 1.433(3) ?
    C10 C11 . 1.375(3) ?
    C10 H10A . 0.9500 ?
    C11 C12 . 1.386(3) ?
    C11 H11A . 0.9500 ?
    C12 C13 . 1.393(3) ?
    C12 H12A . 0.9500 ?
    C13 C14 . 1.403(3) ?
    C13 H13A . 0.9500 ?
    C15 C16 . 1.389(3) ?
    C15 C20 . 1.400(3) ?
    C16 C17 . 1.390(3) ?
    C16 H16A . 0.9500 ?
    C17 C18 . 1.387(4) ?
    C17 H17A . 0.9500 ?
    C18 C19 . 1.375(4) ?
    C18 H18A . 0.9500 ?
    C19 C20 . 1.381(3) ?
    C19 H19A . 0.9500 ?
    C20 H20A . 0.9500 ?
    C21 C22 . 1.397(3) ?
    C21 C26 . 1.401(3) ?
    C22 C23 . 1.389(3) ?
    C22 H22A . 0.9500 ?
    C23 C24 . 1.398(3) ?
    C23 H23A . 0.9500 ?
    C24 C25 . 1.391(3) ?
    C24 H24A . 0.9500 ?
    C25 C26 . 1.389(3) ?
    C25 H25A . 0.9500 ?
    C26 H26A . 0.9500 ?
    C27 C28 . 1.389(3) ?
    C27 C32 . 1.400(3) ?
    C28 C29 . 1.396(3) ?
    C28 H28A . 0.9500 ?
    C29 C30 . 1.378(3) ?
    C29 H29A . 0.9500 ?
    C30 C31 . 1.383(3) ?
    C30 H30A . 0.9500 ?
    C31 C32 . 1.390(3) ?
    C31 H31A . 0.9500 ?
    C32 H32A . 0.9500 ?
    C33 C34 . 1.388(3) ?
    C33 C38 . 1.398(3) ?
    C33 H33A . 0.9500 ?
    C34 C35 . 1.386(3) ?
    C34 H34A . 0.9500 ?
    C35 C36 . 1.385(3) ?
    C35 H35A . 0.9500 ?
    C36 C37 . 1.394(3) ?
    C36 H36A . 0.9500 ?
    C37 C38 . 1.398(3) ?
    C37 H37A . 0.9500 ?
    C39 C40 . 1.392(3) ?
    C39 C44 . 1.403(3) ?
    C40 C41 . 1.387(3) ?
    C40 H40A . 0.9500 ?
    C41 C42 . 1.387(3) ?
    C41 H41A . 0.9500 ?
    C42 C43 . 1.382(3) ?
    C42 H42A . 0.9500 ?
    C43 C44 . 1.384(3) ?
    C43 H43A . 0.9500 ?
    C44 H44A . 0.9500 ?
    C45 C50 . 1.387(3) ?
    C45 C46 . 1.397(3) ?
    C46 C47 . 1.398(3) ?
    C46 H46A . 0.9500 ?
    C47 C48 . 1.373(3) ?
    C47 H47A . 0.9500 ?
    C48 C49 . 1.392(3) ?
    C48 H48A . 0.9500 ?
    C49 C50 . 1.391(3) ?
    C49 H49A . 0.9500 ?
    C50 H50A . 0.9500 ?
loop_
    _geom_angle_atom_site_label_1
    _geom_angle_atom_site_label_2
    _geom_angle_atom_site_label_3
    _geom_angle_site_symmetry_1
    _geom_angle_site_symmetry_3
    _geom_angle
    _geom_angle_publ_flag
    C1 Ni1 P2 . . 85.99(6) ?
    C1 Ni1 Cl1 . . 171.79(6) ?
    P2 Ni1 Cl1 . . 93.06(4) ?
    C1 Ni1 P1 . . 87.33(6) ?
    P2 Ni1 P1 . . 171.26(2) ?
    Cl1 Ni1 P1 . . 92.74(3) ?
    C39 P1 C45 . . 103.80(9) ?
    C39 P1 C38 . . 105.14(9) ?
    C45 P1 C38 . . 101.05(9) ?
    C39 P1 Ni1 . . 108.74(6) ?
    C45 P1 Ni1 . . 116.83(7) ?
    C38 P1 Ni1 . . 119.63(6) ?
    C21 P2 C15 . . 105.43(10) ?
    C21 P2 C27 . . 103.49(9) ?
    C15 P2 C27 . . 100.72(9) ?
    C21 P2 Ni1 . . 107.71(7) ?
    C15 P2 Ni1 . . 117.71(7) ?
    C27 P2 Ni1 . . 120.11(7) ?
    C2 C1 C14 . . 118.56(18) ?
    C2 C1 Ni1 . . 118.58(15) ?
    C14 C1 Ni1 . . 122.85(15) ?
    C1 C2 C3 . . 121.7(2) ?
    C1 C2 H2A . . 119.1 ?
    C3 C2 H2A . . 119.1 ?
    C4 C3 C8 . . 119.2(2) ?
    C4 C3 C2 . . 120.7(2) ?
    C8 C3 C2 . . 120.11(19) ?
    C5 C4 C3 . . 121.2(2) ?
    C5 C4 H4A . . 119.4 ?
    C3 C4 H4A . . 119.4 ?
    C4 C5 C6 . . 120.0(2) ?
    C4 C5 H5A . . 120.0 ?
    C6 C5 H5A . . 120.0 ?
    C7 C6 C5 . . 120.1(2) ?
    C7 C6 H6A . . 119.9 ?
    C5 C6 H6A . . 119.9 ?
    C6 C7 C8 . . 121.6(3) ?
    C6 C7 H7A . . 119.2 ?
    C8 C7 H7A . . 119.2 ?
    C3 C8 C7 . . 118.1(2) ?
    C3 C8 C9 . . 119.78(19) ?
    C7 C8 C9 . . 122.1(2) ?
    C10 C9 C14 . . 118.7(2) ?
    C10 C9 C8 . . 123.4(2) ?
    C14 C9 C8 . . 117.90(19) ?
    C11 C10 C9 . . 121.6(2) ?
    C11 C10 H10A . . 119.2 ?
    C9 C10 H10A . . 119.2 ?
    C10 C11 C12 . . 120.2(2) ?
    C10 C11 H11A . . 119.9 ?
    C12 C11 H11A . . 119.9 ?
    C11 C12 C13 . . 120.1(2) ?
    C11 C12 H12A . . 120.0 ?
    C13 C12 H12A . . 120.0 ?
    C12 C13 C14 . . 121.0(2) ?
    C12 C13 H13A . . 119.5 ?
    C14 C13 H13A . . 119.5 ?
    C13 C14 C9 . . 118.52(19) ?
    C13 C14 C1 . . 119.65(18) ?
    C9 C14 C1 . . 121.82(18) ?
    C16 C15 C20 . . 119.42(19) ?
    C16 C15 P2 . . 118.96(16) ?
    C20 C15 P2 . . 121.39(16) ?
    C15 C16 C17 . . 119.7(2) ?
    C15 C16 H16A . . 120.2 ?
    C17 C16 H16A . . 120.2 ?
    C18 C17 C16 . . 120.3(2) ?
    C18 C17 H17A . . 119.8 ?
    C16 C17 H17A . . 119.8 ?
    C19 C18 C17 . . 120.2(2) ?
    C19 C18 H18A . . 119.9 ?
    C17 C18 H18A . . 119.9 ?
    C18 C19 C20 . . 120.1(2) ?
    C18 C19 H19A . . 120.0 ?
    C20 C19 H19A . . 120.0 ?
    C19 C20 C15 . . 120.3(2) ?
    C19 C20 H20A . . 119.8 ?
    C15 C20 H20A . . 119.8 ?
    C22 C21 C26 . . 118.82(19) ?
    C22 C21 P2 . . 118.61(15) ?
    C26 C21 P2 . . 122.54(15) ?
    C23 C22 C21 . . 120.79(19) ?
    C23 C22 H22A . . 119.6 ?
    C21 C22 H22A . . 119.6 ?
    C22 C23 C24 . . 119.7(2) ?
    C22 C23 H23A . . 120.2 ?
    C24 C23 H23A . . 120.2 ?
    C25 C24 C23 . . 120.1(2) ?
    C25 C24 H24A . . 120.0 ?
    C23 C24 H24A . . 120.0 ?
    C26 C25 C24 . . 119.9(2) ?
    C26 C25 H25A . . 120.1 ?
    C24 C25 H25A . . 120.1 ?
    C25 C26 C21 . . 120.70(19) ?
    C25 C26 H26A . . 119.7 ?
    C21 C26 H26A . . 119.7 ?
    C28 C27 C32 . . 118.18(18) ?
    C28 C27 P2 . . 120.03(15) ?
    C32 C27 P2 . . 121.77(15) ?
    C27 C28 C29 . . 120.5(2) ?
    C27 C28 H28A . . 119.8 ?
    C29 C28 H28A . . 119.8 ?
    C30 C29 C28 . . 120.9(2) ?
    C30 C29 H29A . . 119.6 ?
    C28 C29 H29A . . 119.6 ?
    C29 C30 C31 . . 119.21(19) ?
    C29 C30 H30A . . 120.4 ?
    C31 C30 H30A . . 120.4 ?
    C30 C31 C32 . . 120.4(2) ?
    C30 C31 H31A . . 119.8 ?
    C32 C31 H31A . . 119.8 ?
    C31 C32 C27 . . 120.8(2) ?
    C31 C32 H32A . . 119.6 ?
    C27 C32 H32A . . 119.6 ?
    C34 C33 C38 . . 121.0(2) ?
    C34 C33 H33A . . 119.5 ?
    C38 C33 H33A . . 119.5 ?
    C35 C34 C33 . . 120.3(2) ?
    C35 C34 H34A . . 119.8 ?
    C33 C34 H34A . . 119.8 ?
    C36 C35 C34 . . 119.7(2) ?
    C36 C35 H35A . . 120.2 ?
    C34 C35 H35A . . 120.2 ?
    C35 C36 C37 . . 120.1(2) ?
    C35 C36 H36A . . 120.0 ?
    C37 C36 H36A . . 120.0 ?
    C36 C37 C38 . . 120.9(2) ?
    C36 C37 H37A . . 119.5 ?
    C38 C37 H37A . . 119.5 ?
    C33 C38 C37 . . 117.99(19) ?
    C33 C38 P1 . . 120.79(15) ?
    C37 C38 P1 . . 121.17(15) ?
    C40 C39 C44 . . 119.01(18) ?
    C40 C39 P1 . . 122.85(15) ?
    C44 C39 P1 . . 118.10(15) ?
    C41 C40 C39 . . 119.98(19) ?
    C41 C40 H40A . . 120.0 ?
    C39 C40 H40A . . 120.0 ?
    C42 C41 C40 . . 120.4(2) ?
    C42 C41 H41A . . 119.8 ?
    C40 C41 H41A . . 119.8 ?
    C43 C42 C41 . . 120.3(2) ?
    C43 C42 H42A . . 119.9 ?
    C41 C42 H42A . . 119.9 ?
    C42 C43 C44 . . 119.61(19) ?
    C42 C43 H43A . . 120.2 ?
    C44 C43 H43A . . 120.2 ?
    C43 C44 C39 . . 120.7(2) ?
    C43 C44 H44A . . 119.6 ?
    C39 C44 H44A . . 119.6 ?
    C50 C45 C46 . . 118.78(17) ?
    C50 C45 P1 . . 118.76(15) ?
    C46 C45 P1 . . 122.17(15) ?
    C45 C46 C47 . . 120.9(2) ?
    C45 C46 H46A . . 119.6 ?
    C47 C46 H46A . . 119.6 ?
    C48 C47 C46 . . 119.60(19) ?
    C48 C47 H47A . . 120.2 ?
    C46 C47 H47A . . 120.2 ?
    C47 C48 C49 . . 120.08(18) ?
    C47 C48 H48A . . 120.0 ?
    C49 C48 H48A . . 120.0 ?
    C50 C49 C48 . . 120.31(19) ?
    C50 C49 H49A . . 119.8 ?
    C48 C49 H49A . . 119.8 ?
    C45 C50 C49 . . 120.32(19) ?
    C45 C50 H50A . . 119.8 ?
    C49 C50 H50A . . 119.8 ?
loop_
    _geom_torsion_atom_site_label_1
    _geom_torsion_atom_site_label_2
    _geom_torsion_atom_site_label_3
    _geom_torsion_atom_site_label_4
    _geom_torsion_site_symmetry_1
    _geom_torsion_site_symmetry_2
    _geom_torsion_site_symmetry_3
    _geom_torsion_site_symmetry_4
    _geom_torsion
    _geom_torsion_publ_flag
    C1 Ni1 P1 C39 . . . . 84.48(9) ?
    P2 Ni1 P1 C39 . . . . 44.27(16) ?
    Cl1 Ni1 P1 C39 . . . . -87.30(7) ?
    C1 Ni1 P1 C45 . . . . -158.52(9) ?
    P2 Ni1 P1 C45 . . . . 161.27(15) ?
    Cl1 Ni1 P1 C45 . . . . 29.69(8) ?
    C1 Ni1 P1 C38 . . . . -36.20(10) ?
    P2 Ni1 P1 C38 . . . . -76.41(16) ?
    Cl1 Ni1 P1 C38 . . . . 152.02(8) ?
    C1 Ni1 P2 C21 . . . . -86.28(9) ?
    Cl1 Ni1 P2 C21 . . . . 85.55(7) ?
    P1 Ni1 P2 C21 . . . . -46.01(17) ?
    C1 Ni1 P2 C15 . . . . 154.82(10) ?
    Cl1 Ni1 P2 C15 . . . . -33.35(8) ?
    P1 Ni1 P2 C15 . . . . -164.90(15) ?
    C1 Ni1 P2 C27 . . . . 31.63(10) ?
    Cl1 Ni1 P2 C27 . . . . -156.53(8) ?
    P1 Ni1 P2 C27 . . . . 71.91(17) ?
    P2 Ni1 C1 C2 . . . . 88.87(15) ?
    Cl1 Ni1 C1 C2 . . . . 5.2(5) ?
    P1 Ni1 C1 C2 . . . . -85.49(15) ?
    P2 Ni1 C1 C14 . . . . -92.31(15) ?
    Cl1 Ni1 C1 C14 . . . . -176.0(3) ?
    P1 Ni1 C1 C14 . . . . 93.33(15) ?
    C14 C1 C2 C3 . . . . -2.4(3) ?
    Ni1 C1 C2 C3 . . . . 176.45(14) ?
    C1 C2 C3 C4 . . . . -177.19(18) ?
    C1 C2 C3 C8 . . . . 0.1(3) ?
    C8 C3 C4 C5 . . . . -1.7(3) ?
    C2 C3 C4 C5 . . . . 175.6(2) ?
    C3 C4 C5 C6 . . . . 0.7(4) ?
    C4 C5 C6 C7 . . . . 0.5(4) ?
    C5 C6 C7 C8 . . . . -0.8(4) ?
    C4 C3 C8 C7 . . . . 1.4(3) ?
    C2 C3 C8 C7 . . . . -175.90(19) ?
    C4 C3 C8 C9 . . . . 179.86(18) ?
    C2 C3 C8 C9 . . . . 2.5(3) ?
    C6 C7 C8 C3 . . . . -0.2(3) ?
    C6 C7 C8 C9 . . . . -178.6(2) ?
    C3 C8 C9 C10 . . . . 177.74(19) ?
    C7 C8 C9 C10 . . . . -3.9(3) ?
    C3 C8 C9 C14 . . . . -2.7(3) ?
    C7 C8 C9 C14 . . . . 175.66(19) ?
    C14 C9 C10 C11 . . . . 0.3(3) ?
    C8 C9 C10 C11 . . . . 179.84(19) ?
    C9 C10 C11 C12 . . . . -0.6(3) ?
    C10 C11 C12 C13 . . . . 0.5(3) ?
    C11 C12 C13 C14 . . . . -0.2(3) ?
    C12 C13 C14 C9 . . . . -0.1(3) ?
    C12 C13 C14 C1 . . . . -179.99(18) ?
    C10 C9 C14 C13 . . . . 0.0(3) ?
    C8 C9 C14 C13 . . . . -179.55(17) ?
    C10 C9 C14 C1 . . . . 179.97(18) ?
    C8 C9 C14 C1 . . . . 0.4(3) ?
    C2 C1 C14 C13 . . . . -177.90(18) ?
    Ni1 C1 C14 C13 . . . . 3.3(2) ?
    C2 C1 C14 C9 . . . . 2.2(3) ?
    Ni1 C1 C14 C9 . . . . -176.64(14) ?
    C21 P2 C15 C16 . . . . -151.15(17) ?
    C27 P2 C15 C16 . . . . 101.48(18) ?
    Ni1 P2 C15 C16 . . . . -31.05(19) ?
    C21 P2 C15 C20 . . . . 34.37(18) ?
    C27 P2 C15 C20 . . . . -73.00(18) ?
    Ni1 P2 C15 C20 . . . . 154.47(14) ?
    C20 C15 C16 C17 . . . . -0.7(3) ?
    P2 C15 C16 C17 . . . . -175.27(19) ?
    C15 C16 C17 C18 . . . . 0.1(4) ?
    C16 C17 C18 C19 . . . . 0.7(4) ?
    C17 C18 C19 C20 . . . . -0.9(4) ?
    C18 C19 C20 C15 . . . . 0.4(3) ?
    C16 C15 C20 C19 . . . . 0.4(3) ?
    P2 C15 C20 C19 . . . . 174.90(16) ?
    C15 P2 C21 C22 . . . . 96.93(17) ?
    C27 P2 C21 C22 . . . . -157.73(16) ?
    Ni1 P2 C21 C22 . . . . -29.55(17) ?
    C15 P2 C21 C26 . . . . -85.05(18) ?
    C27 P2 C21 C26 . . . . 20.30(19) ?
    Ni1 P2 C21 C26 . . . . 148.47(16) ?
    C26 C21 C22 C23 . . . . -1.1(3) ?
    P2 C21 C22 C23 . . . . 176.97(16) ?
    C21 C22 C23 C24 . . . . -0.5(3) ?
    C22 C23 C24 C25 . . . . 1.7(3) ?
    C23 C24 C25 C26 . . . . -1.1(3) ?
    C24 C25 C26 C21 . . . . -0.6(3) ?
    C22 C21 C26 C25 . . . . 1.7(3) ?
    P2 C21 C26 C25 . . . . -176.32(16) ?
    C21 P2 C27 C28 . . . . -136.92(17) ?
    C15 P2 C27 C28 . . . . -28.02(19) ?
    Ni1 P2 C27 C28 . . . . 103.04(16) ?
    C21 P2 C27 C32 . . . . 45.10(18) ?
    C15 P2 C27 C32 . . . . 154.00(17) ?
    Ni1 P2 C27 C32 . . . . -74.95(17) ?
    C32 C27 C28 C29 . . . . 0.1(3) ?
    P2 C27 C28 C29 . . . . -177.97(16) ?
    C27 C28 C29 C30 . . . . -0.8(3) ?
    C28 C29 C30 C31 . . . . 0.8(3) ?
    C29 C30 C31 C32 . . . . -0.1(3) ?
    C30 C31 C32 C27 . . . . -0.6(3) ?
    C28 C27 C32 C31 . . . . 0.6(3) ?
    P2 C27 C32 C31 . . . . 178.65(15) ?
    C38 C33 C34 C35 . . . . -0.2(3) ?
    C33 C34 C35 C36 . . . . 0.0(3) ?
    C34 C35 C36 C37 . . . . -0.6(3) ?
    C35 C36 C37 C38 . . . . 1.3(3) ?
    C34 C33 C38 C37 . . . . 0.9(3) ?
    C34 C33 C38 P1 . . . . -176.66(16) ?
    C36 C37 C38 C33 . . . . -1.5(3) ?
    C36 C37 C38 P1 . . . . 176.07(17) ?
    C39 P1 C38 C33 . . . . -51.45(17) ?
    C45 P1 C38 C33 . . . . -159.19(16) ?
    Ni1 P1 C38 C33 . . . . 71.01(17) ?
    C39 P1 C38 C37 . . . . 131.07(17) ?
    C45 P1 C38 C37 . . . . 23.33(18) ?
    Ni1 P1 C38 C37 . . . . -106.46(16) ?
    C45 P1 C39 C40 . . . . 89.94(17) ?
    C38 P1 C39 C40 . . . . -15.78(18) ?
    Ni1 P1 C39 C40 . . . . -145.03(15) ?
    C45 P1 C39 C44 . . . . -87.64(16) ?
    C38 P1 C39 C44 . . . . 166.64(15) ?
    Ni1 P1 C39 C44 . . . . 37.40(16) ?
    C44 C39 C40 C41 . . . . -0.8(3) ?
    P1 C39 C40 C41 . . . . -178.37(15) ?
    C39 C40 C41 C42 . . . . -1.0(3) ?
    C40 C41 C42 C43 . . . . 1.7(3) ?
    C41 C42 C43 C44 . . . . -0.6(3) ?
    C42 C43 C44 C39 . . . . -1.3(3) ?
    C40 C39 C44 C43 . . . . 2.0(3) ?
    P1 C39 C44 C43 . . . . 179.63(15) ?
    C39 P1 C45 C50 . . . . 157.71(17) ?
    C38 P1 C45 C50 . . . . -93.51(18) ?
    Ni1 P1 C45 C50 . . . . 38.04(19) ?
    C39 P1 C45 C46 . . . . -28.5(2) ?
    C38 P1 C45 C46 . . . . 80.25(19) ?
    Ni1 P1 C45 C46 . . . . -148.20(16) ?
    C50 C45 C46 C47 . . . . 0.1(3) ?
    P1 C45 C46 C47 . . . . -173.63(19) ?
    C45 C46 C47 C48 . . . . 1.0(4) ?
    C46 C47 C48 C49 . . . . -1.4(4) ?
    C47 C48 C49 C50 . . . . 0.5(4) ?
    C46 C45 C50 C49 . . . . -1.0(3) ?
    P1 C45 C50 C49 . . . . 173.00(16) ?
    C48 C49 C50 C45 . . . . 0.7(3) ?
data_global
_journal_data_validation_number     ?
_journal_date_recd_electronic     2011-07-28
_journal_date_accepted     2011-08-09
_journal_name_full     'Acta Crystallographica, Section E'
_journal_year     2011
_journal_volume     67
_journal_issue      9
_journal_page_first     m1272
_journal_page_last     m1272
_journal_paper_category     QM
_journal_coeditor_code     VM2114
_publ_contact_author_name     'Xiangyang Lei'
_publ_contact_author_address
;
Department of Chemistry & Biochemistry
Lamar University
Beaumont, TX 77710
USA
;
_publ_contact_author_email     xlei@lamar.edu
_publ_contact_author_fax     '1 409 880 8270'
_publ_contact_author_phone     '1 409 880 8043'
_publ_section_title
;
<i>trans</i>-Chlorido(phenanthren-9-yl)bis(triphenylphosphane)nickel(II)
;
loop_
    _publ_author_name
    _publ_author_address
    'Lei, Xiangyang'
;
Department of Chemistry & Biochemistry
Lamar University
Beaumont, TX 77710
USA
;
    'Karla A. Obregon'
;
Department of Chemistry & Biochemistry
Lamar University
Beaumont, TX 77710
USA
;
