# Supplementary material for: trans-Chlorido(phenanthren-9-yl)bis­(triphenyl­phosphane)nickel(II)
Source: Acta Crystallogr Sect E Struct Rep Online. 2011 Aug 27;67(Pt 9):m1272. doi: 10.1107/S1600536811032326 (PMC3200669; doi:10.1107/S1600536811032326)
Supplement: Supplementary file 2 [file e-67-m1272-Isup2.hkl]

# 
# h,k,l, Fc-squared, Fo-squared, sigma(Fo-squared) and status flag 
# 
data_I
_shelx_title ' lamar1 in P2(1)2(1)2(1)' 
_shelx_refln_list_code          4 
_shelx_F_calc_maximum      256.38 
_exptl_crystal_F_000      1656.00 
_reflns_d_resolution_high  0.8410 
 
loop_ 
 _symmetry_equiv_pos_as_xyz 
 'x, y, z' 
 '-x+1/2, -y, z+1/2' 
 '-x, y+1/2, -z+1/2' 
 'x+1/2, -y+1/2, -z' 
 
_cell_length_a    11.0905 
_cell_length_b    15.2042 
_cell_length_c    23.6786 
_cell_angle_alpha  90.000 
_cell_angle_beta   90.000 
_cell_angle_gamma  90.000 
 
_shelx_F_squared_multiplier     1.000 
 
loop_ 
 _refln_index_h 
 _refln_index_k 
 _refln_index_l 
 _refln_F_squared_calc 
 _refln_F_squared_meas 
 _refln_F_squared_sigma 
 _refln_observed_status 
   2   0   0    20262.57    21620.70    295.37 o 
   6   0   0     3020.72     3089.89     59.85 o 
   8   0   0       50.57       66.53     14.43 o 
  10   0   0      151.38      110.17     30.34 o 
  12   0   0     2105.69     1985.76     85.94 o 
   1   1   0    32336.49    32402.32    698.95 o 
   2   1   0      401.21      483.86     10.56 o 
   3   1   0     9980.15    10468.87     98.66 o 
   4   1   0      828.26      886.97     18.16 o 
   5   1   0       34.84       26.24      6.12 o 
   6   1   0     1381.56     1463.52     28.89 o 
   7   1   0        6.03        7.44      7.18 o 
   8   1   0       43.81       60.34     12.36 o 
   9   1   0     3241.97     3132.50     66.39 o 
  10   1   0      148.15      155.63     23.08 o 
  11   1   0     6095.41     5952.92    105.57 o 
  12   1   0      308.12      301.21     31.43 o 
  13   1   0      131.85      121.17     28.33 o 
   0   2   0    10854.47    10481.25    565.24 o 
   2   2   0    59154.55    62149.31    533.11 o 
   4   2   0      448.38      454.89     12.95 o 
   5   2   0     8860.42     9291.56     94.61 o 
   6   2   0     1643.74     1713.67     30.52 o 
   7   2   0      796.63      817.09     22.40 o 
   8   2   0     4319.68     4217.17     65.39 o 
   9   2   0     5759.69     5794.68     92.07 o 
  10   2   0     1062.14     1075.17     44.29 o 
  11   2   0       65.32      100.36     23.15 o 
  12   2   0      653.23      787.40     42.54 o 
  13   2   0      249.66      271.26     37.53 o 
   1   3   0     9029.02     9628.31     86.28 o 
   2   3   0      315.44      323.57      9.03 o 
   3   3   0     5030.46     5270.77     57.76 o 
   4   3   0    10504.19    10985.83    109.67 o 
   5   3   0     1593.60     1546.76     26.82 o 
   6   3   0      531.95      510.65     16.83 o 
   7   3   0      106.46       89.97     12.66 o 
   8   3   0      122.26      116.54     14.94 o 
   9   3   0      883.77      869.31     31.14 o 
  10   3   0      136.02      139.07     22.80 o 
  11   3   0     1929.75     2028.47     58.49 o 
  12   3   0      264.77      233.64     34.45 o 
  13   3   0      423.38      410.41     46.02 o 
   1   4   0     7652.99     7924.26     80.61 o 
   3   4   0    16403.78    17107.65    159.88 o 
   4   4   0    10735.81    11032.36    105.52 o 
   5   4   0      248.02      223.51     11.18 o 
   6   4   0     7960.01     8085.84     88.24 o 
   7   4   0     2101.89     1998.89     40.23 o 
   8   4   0     3119.69     3058.83     54.22 o 
   9   4   0       25.42       16.45     14.01 o 
  10   4   0     3162.94     3159.40     67.66 o 
  11   4   0     1021.20     1010.55     49.91 o 
  12   4   0        0.76       -8.63     22.08 o 
   1   5   0     3004.96     3235.50     37.78 o 
   2   5   0     3348.26     3347.67     38.31 o 
   3   5   0     1097.21     1156.05     20.83 o 
   4   5   0    11548.06    11715.52    117.96 o 
   5   5   0     4774.56     4914.59     58.17 o 
   6   5   0     5884.80     5793.41     68.76 o 
   7   5   0        0.76       13.46     10.81 o 
   8   5   0      784.49      745.03     29.10 o 
   9   5   0      285.85      300.70     24.81 o 
  10   5   0       16.51        1.67     16.02 o 
  11   5   0      786.09      826.01     46.53 o 
  12   5   0       65.50       56.26     26.92 o 
   2   6   0        2.46        5.99      4.35 o 
   5   6   0     2112.30     2033.93     32.47 o 
   6   6   0      586.08      545.25     21.97 o 
   7   6   0     6957.32     6644.29     98.41 o 
   8   6   0      902.70      930.27     40.45 o 
   9   6   0      103.80      111.56     19.39 o 
  10   6   0       13.34        9.90     17.73 o 
  11   6   0        4.25       -3.69     22.02 o 
  12   6   0       76.34       71.50     28.08 o 
   1   7   0      107.72       92.77      6.09 o 
   2   7   0      390.16      381.62     10.75 o 
   3   7   0      198.26      182.18      9.66 o 
   4   7   0     7504.57     7427.07     82.69 o 
   5   7   0     1268.03     1292.09     26.98 o 
   6   7   0     3473.25     3474.28     61.73 o 
   7   7   0      242.58      238.46     20.09 o 
   8   7   0     2411.77     2292.51     53.41 o 
   9   7   0     4063.90     4039.67     85.04 o 
  10   7   0      117.18       74.53     20.55 o 
  11   7   0      398.33      441.73     32.03 o 
  12   7   0       51.08       49.76     27.35 o 
   2   8   0     2592.03     2885.57     37.24 o 
   3   8   0     2197.07     2280.31     36.21 o 
   4   8   0     3724.42     3662.62     53.43 o 
   5   8   0     2836.05     2728.98     46.12 o 
   6   8   0      350.95      382.36     21.74 o 
   7   8   0     6805.80     6532.66     99.01 o 
   8   8   0      179.32      154.41     20.04 o 
   9   8   0       41.01       32.01     17.72 o 
  10   8   0      964.84      922.95     39.83 o 
  11   8   0      154.47      183.54     26.74 o 
   1   9   0      954.09      969.17     18.20 o 
   2   9   0       71.40       87.22      8.00 o 
   3   9   0        8.11        0.81      6.96 o 
   4   9   0     2695.72     2534.93     43.05 o 
   5   9   0      623.82      632.24     24.82 o 
   6   9   0      130.18      108.43     15.88 o 
   7   9   0        0.70        2.68     13.80 o 
   8   9   0      806.52      746.29     33.48 o 
   9   9   0       49.35       10.17     18.23 o 
  10   9   0     1774.36     1874.29     60.55 o 
  11   9   0      200.17      168.99     29.75 o 
   0  10   0     2660.60     2638.36     62.03 o 
   1  10   0     3416.57     3377.91     55.87 o 
   2  10   0       23.06       24.49     10.39 o 
   3  10   0     2911.16     2914.57     49.28 o 
   4  10   0     2003.91     1878.66     41.21 o 
   5  10   0     1959.92     2011.53     50.28 o 
   6  10   0      772.30      724.40     39.60 o 
   7  10   0      363.70      394.23     32.40 o 
   8  10   0       98.17      111.95     21.82 o 
   9  10   0      183.85      201.37     27.11 o 
  10  10   0     1103.52     1248.21     51.23 o 
   1  11   0        2.19        4.21     10.97 o 
   2  11   0      491.77      485.48     22.77 o 
   3  11   0     1788.55     1790.77     49.43 o 
   4  11   0      522.64      512.12     26.67 o 
   5  11   0      239.20      222.56     25.13 o 
   6  11   0      407.15      376.67     31.33 o 
   7  11   0      691.51      734.27     42.18 o 
   8  11   0      534.04      517.59     39.59 o 
   9  11   0        7.42       24.66     23.44 o 
  10  11   0      439.93      448.27     42.01 o 
   0  12   0     9691.34     9536.12    215.18 o 
   1  12   0     3234.66     2940.00     74.15 o 
   2  12   0     1291.60     1319.00     36.77 o 
   3  12   0     1163.94     1226.23     46.07 o 
   4  12   0      108.04       87.17     19.49 o 
   5  12   0      766.79      765.06     39.31 o 
   6  12   0      227.65      261.87     29.01 o 
   7  12   0      263.33      277.22     31.69 o 
   8  12   0       39.51       36.37     22.72 o 
   9  12   0       89.48       56.20     26.70 o 
   1  13   0     2327.27     2326.99     67.62 o 
   2  13   0     1982.01     2031.45     57.75 o 
   3  13   0      969.68      969.82     43.56 o 
   4  13   0     1292.53     1386.61     50.32 o 
   5  13   0        5.04       -3.86     17.39 o 
   6  13   0      268.16      298.11     31.77 o 
   7  13   0       24.50       18.29     21.72 o 
   8  13   0       60.41       62.95     26.08 o 
   9  13   0        6.42       19.56     25.16 o 
   0  14   0     2354.06     2287.42     90.00 o 
   1  14   0     1615.70     1743.84     55.84 o 
   2  14   0       78.21       43.03     20.99 o 
   3  14   0      602.18      651.96     47.59 o 
   4  14   0     1310.91     1237.65     71.82 o 
   5  14   0      291.34      286.42     31.16 o 
   6  14   0      194.13      143.01     27.94 o 
   7  14   0       65.08       42.19     24.16 o 
   8  14   0      115.73       68.05     27.13 o 
   1  15   0      330.88      353.89     31.88 o 
   2  15   0      602.49      663.24     41.79 o 
   3  15   0      292.87      262.20     37.26 o 
   4  15   0      529.72      466.22     44.79 o 
   5  15   0      261.57      251.20     39.92 o 
   6  15   0      427.58      482.78     46.62 o 
   7  15   0      131.85      169.58     31.61 o 
   0  16   0     4989.08     5223.85    194.93 o 
   1  16   0     1386.43     1408.23     58.85 o 
   2  16   0      270.56      337.60     35.03 o 
   3  16   0        3.69       19.40     27.70 o 
   5  16   0      189.87      234.82     41.15 o 
   6  16   0       21.65      -13.54     27.91 o 
   1  17   0      247.42      254.74     34.87 o 
   2  17   0      163.09      157.90     36.98 o 
   3  17   0      806.41      867.13     64.56 o 
   4  17   0      321.86      321.37     46.31 o 
   0  18   0     1239.83     1208.23     95.54 o 
   1  18   0      342.25      345.75     39.98 o 
   1   0   1    15821.78    16550.93    447.28 o 
   2   0   1    20229.93    20933.09    209.76 o 
   3   0   1     1111.41     1156.88     26.95 o 
   5   0   1      852.82      878.28     28.04 o 
   6   0   1     2058.40     2305.22     39.54 o 
   7   0   1      546.00      608.56     19.12 o 
   8   0   1      950.16      938.80     25.31 o 
   9   0   1        3.50       -8.33     13.75 o 
  10   0   1     2596.81     2520.10     62.21 o 
  11   0   1      200.76      184.40     26.04 o 
  12   0   1      832.69      900.83     48.37 o 
  13   0   1      506.07      532.05     45.59 o 
 -13   1   1     2124.71     2375.43     74.42 o 
 -12   1   1      239.99      192.62     28.35 o 
 -11   1   1      150.09      119.69     24.58 o 
 -10   1   1      460.69      457.29     30.91 o 
  -9   1   1      881.69      889.46     36.78 o 
  -8   1   1      239.53      241.62     16.83 o 
  -7   1   1      233.52      222.56     14.42 o 
  -6   1   1     1947.70     2040.08     33.91 o 
  -4   1   1     6351.57     6571.11     68.38 o 
  -1   1   1    39630.07    39138.05   1734.20 o 
   1   1   1    38977.58    38347.91   1043.30 o 
   4   1   1     6474.12     6632.63     68.52 o 
   6   1   1     2069.80     2212.90     34.93 o 
   8   1   1      225.68      244.94     17.17 o 
   9   1   1      945.35      866.99     41.80 o 
  10   1   1      453.47      432.68     30.42 o 
  11   1   1      154.45      148.95     24.62 o 
  12   1   1      198.65      173.09     27.53 o 
  13   1   1     2159.39     2407.53     74.56 o 
 -13   2   1      281.59      314.02     38.70 o 
 -12   2   1     2405.82     2395.96     70.97 o 
 -11   2   1       32.77       44.41     20.37 o 
 -10   2   1     1202.81     1128.50     43.28 o 
  -9   2   1      784.80      824.54     33.55 o 
  -8   2   1      971.61      951.81     32.77 o 
  -7   2   1      180.24      160.97     12.33 o 
  -6   2   1     1925.63     1845.22     31.28 o 
  -5   2   1     4066.24     4323.48     53.02 o 
  -4   2   1     5761.26     6061.25     64.93 o 
  -3   2   1      643.67      658.65     14.89 o 
  -2   2   1     2954.93     2961.77     34.40 o 
  -1   2   1     5490.01     5562.54     59.66 o 
   0   2   1      259.61      216.87      9.90 o 
   1   2   1     5844.12     5998.82     57.10 o 
   2   2   1     2832.39     2855.75     35.94 o 
   3   2   1      671.83      647.02     15.78 o 
   4   2   1     6088.98     6313.13     65.37 o 
   5   2   1     4306.58     4562.24     53.40 o 
   6   2   1     1808.33     1726.59     30.47 o 
   7   2   1      163.17      156.84     11.80 o 
   8   2   1     1011.18     1000.66     29.91 o 
   9   2   1      711.06      746.13     27.20 o 
  10   2   1     1339.17     1299.92     45.07 o 
  11   2   1       21.69       22.09     19.70 o 
  12   2   1     2443.95     2434.31     71.33 o 
 -12   3   1      198.16      201.43     32.76 o 
 -11   3   1      721.95      688.26     42.82 o 
 -10   3   1     1452.46     1540.34     57.09 o 
  -9   3   1     5375.22     5156.44     78.06 o 
  -8   3   1      841.03      845.66     29.82 o 
  -7   3   1     3454.52     3498.15     50.60 o 
  -6   3   1     1095.35     1150.83     30.29 o 
  -5   3   1     9207.17     9952.00    103.80 o 
  -4   3   1    11409.55    12083.66    117.03 o 
  -2   3   1    18228.33    19464.45    181.08 o 
   2   3   1    18907.21    19680.58    171.88 o 
   3   3   1     2758.05     2833.33     35.60 o 
   4   3   1    11672.71    12277.53    114.82 o 
   5   3   1     9543.34    10192.44    100.79 o 
   6   3   1     1202.81     1254.95     25.13 o 
   7   3   1     3492.37     3473.37     55.23 o 
   8   3   1      713.40      730.75     26.80 o 
   9   3   1     5196.94     5031.00     77.15 o 
  10   3   1     1353.00     1434.67     47.56 o 
  11   3   1      699.64      740.47     39.11 o 
  12   3   1      194.88      207.81     32.63 o 
 -12   4   1      966.36      984.00     53.01 o 
 -11   4   1       44.78       55.46     24.63 o 
 -10   4   1     1447.78     1435.26     45.65 o 
  -9   4   1     1983.63     1996.04     47.55 o 
  -8   4   1      269.64      272.98     20.64 o 
  -7   4   1      297.98      281.78     17.43 o 
  -6   4   1      144.42      155.48     12.58 o 
  -5   4   1     3156.40     2899.86     40.29 o 
  -4   4   1     6450.39     6728.41     72.65 o 
  -3   4   1      156.65      143.51      8.41 o 
  -2   4   1     6117.34     6189.72     67.41 o 
  -1   4   1      484.56      504.04     14.73 o 
   0   4   1     2924.08     2709.59     40.84 o 
   1   4   1      557.91      583.28      9.67 o 
   2   4   1     5959.74     5939.92     63.03 o 
   3   4   1       90.05       82.34      6.41 o 
   4   4   1     5936.90     6213.70     67.36 o 
   5   4   1     3124.69     2937.79     40.07 o 
   6   4   1      217.17      254.63     18.12 o 
   7   4   1      334.82      351.17     18.85 o 
   8   4   1      244.44      252.59     19.27 o 
   9   4   1     2049.61     2041.36     45.86 o 
  10   4   1     1668.52     1578.05     52.43 o 
  11   4   1       40.93       15.64     22.38 o 
  12   4   1     1027.63     1156.61     67.25 o 
 -12   5   1      225.56      218.28     34.13 o 
 -11   5   1      639.92      641.08     42.40 o 
 -10   5   1      928.49     1003.34     38.95 o 
  -9   5   1     5953.10     5831.82     96.42 o 
  -8   5   1     4110.61     4101.78     69.57 o 
  -7   5   1     4366.80     4352.52     64.99 o 
  -6   5   1     2566.28     2263.94     36.92 o 
  -5   5   1     3717.44     3880.84     49.70 o 
  -3   5   1     6815.57     7094.31     76.29 o 
   3   5   1     7069.17     7380.82     74.42 o 
   5   5   1     3843.31     4027.67     50.19 o 
   6   5   1     2702.48     2407.20     48.78 o 
   7   5   1     4550.91     4581.70     66.25 o 
   8   5   1     4139.28     4237.80     66.45 o 
   9   5   1     6095.57     5977.36     96.47 o 
  10   5   1      813.15      857.68     39.04 o 
  11   5   1      631.67      660.73     49.75 o 
  12   5   1      266.25      305.09     36.42 o 
 -12   6   1      151.41      136.48     30.83 o 
 -11   6   1      230.48      251.52     31.34 o 
 -10   6   1     1465.62     1466.78     47.33 o 
  -9   6   1     1413.66     1548.69     45.83 o 
  -8   6   1       77.97       69.41     16.65 o 
  -7   6   1       37.52       15.20     12.74 o 
  -6   6   1      176.33      153.58     12.15 o 
  -5   6   1     7370.77     7161.06     81.87 o 
  -4   6   1     1999.48     1936.17     32.36 o 
  -3   6   1     4101.40     4281.05     53.75 o 
  -2   6   1     7485.83     8003.38     79.17 o 
  -1   6   1      894.44      915.32     17.96 o 
   0   6   1     4772.85     5037.49     51.50 o 
   1   6   1      982.66     1052.75     17.88 o 
   2   6   1     7237.35     7783.06     78.18 o 
   3   6   1     3644.67     3691.97     45.62 o 
   4   6   1     2315.21     2359.94     42.45 o 
   5   6   1     7187.33     6985.79     76.89 o 
   6   6   1      184.38      169.74     15.14 o 
   7   6   1       25.07        5.50     11.96 o 
   8   6   1       79.09       72.55     16.86 o 
   9   6   1     1441.80     1550.33     45.96 o 
  10   6   1     1550.63     1603.85     48.31 o 
  11   6   1      354.21      373.66     35.89 o 
  12   6   1      149.92      152.16     31.36 o 
 -12   7   1      220.97      214.95     34.80 o 
 -11   7   1      640.53      609.21     35.97 o 
 -10   7   1      291.02      280.76     26.45 o 
  -9   7   1      261.64      265.17     24.63 o 
  -8   7   1     3553.66     3475.77     68.43 o 
  -7   7   1      377.77      382.75     27.04 o 
  -6   7   1     6801.74     6556.35     94.55 o 
  -5   7   1     2556.09     2657.42     44.69 o 
  -4   7   1     4779.50     4945.94     60.26 o 
  -3   7   1     6974.90     7032.81     80.27 o 
   0   7   1    11964.08    13644.87    124.38 o 
   3   7   1     6816.31     6917.81     73.55 o 
   4   7   1     4865.05     5035.39     63.46 o 
   5   7   1     2654.29     2737.73     42.09 o 
   6   7   1     6757.29     6349.50     92.74 o 
   7   7   1      430.39      400.86     23.12 o 
   8   7   1     3501.74     3571.52     68.19 o 
   9   7   1      303.80      299.50     25.14 o 
  10   7   1      251.65      235.29     25.36 o 
  11   7   1      645.57      571.94     38.64 o 
  12   7   1      248.02      257.83     34.78 o 
 -11   8   1      152.17      143.72     25.64 o 
 -10   8   1      366.10      411.89     30.72 o 
  -9   8   1      564.68      578.46     31.58 o 
  -8   8   1     1394.01     1434.06     44.01 o 
  -7   8   1      331.16      387.64     24.09 o 
  -6   8   1     1226.26     1317.55     36.21 o 
  -5   8   1     6548.37     6422.68     82.83 o 
  -4   8   1     2603.35     2626.16     43.32 o 
  -3   8   1     4633.53     4632.50     59.59 o 
  -2   8   1     1497.33     1628.11     28.15 o 
  -1   8   1      635.40      735.22     18.16 o 
   0   8   1     4903.16     5088.59     54.95 o 
   1   8   1      724.56      776.31     17.66 o 
   2   8   1     1417.51     1541.60     33.09 o 
   3   8   1     4677.47     4583.09     54.18 o 
   4   8   1     2636.69     2620.51     42.65 o 
   5   8   1     6486.80     6329.89     90.06 o 
   6   8   1     1248.20     1269.01     35.59 o 
   7   8   1      306.90      314.21     22.57 o 
   8   8   1     1482.46     1549.01     44.08 o 
   9   8   1      487.54      491.55     29.82 o 
  10   8   1      332.14      328.80     28.22 o 
  11   8   1       78.58       85.31     23.36 o 
 -11   9   1      585.00      633.60     41.37 o 
 -10   9   1      109.87       99.68     22.87 o 
  -9   9   1     1110.60     1056.19     40.85 o 
  -8   9   1      286.60      308.21     24.74 o 
  -7   9   1      866.12      862.00     33.38 o 
  -6   9   1     2821.03     2755.27     55.89 o 
  -5   9   1      248.14      233.15     15.56 o 
  -4   9   1      691.76      732.26     22.65 o 
  -3   9   1     1141.04     1101.43     24.66 o 
  -1   9   1        4.37        8.64      5.51 o 
   1   9   1        1.09        2.20      5.87 o 
   3   9   1     1002.87      951.63     25.23 o 
   4   9   1      694.86      751.21     22.12 o 
   5   9   1      221.15      203.81     16.59 o 
   6   9   1     3107.37     3023.77     58.98 o 
   7   9   1      884.27      892.77     33.34 o 
   8   9   1      297.30      390.36     29.14 o 
   9   9   1     1163.79     1262.70     51.18 o 
  10   9   1      102.48      121.98     25.33 o 
  11   9   1      601.85      671.34     42.23 o 
 -10  10   1      582.00      693.76     49.20 o 
  -9  10   1     1280.01     1319.56     50.33 o 
  -8  10   1      341.65      385.07     30.35 o 
  -7  10   1      833.77      848.06     37.60 o 
  -6  10   1       44.43       32.61     16.03 o 
  -5  10   1     3792.02     3711.49     72.46 o 
  -4  10   1     2602.33     2566.26     51.58 o 
  -3  10   1     1962.93     1843.74     53.15 o 
  -2  10   1     1847.56     1827.92     36.37 o 
  -1  10   1      672.63      644.79     20.78 o 
   0  10   1     1808.97     1933.72     32.49 o 
   1  10   1      793.16      773.01     23.26 o 
   2  10   1     1846.85     1949.87     50.63 o 
   3  10   1     2017.56     1939.23     42.60 o 
   4  10   1     2552.48     2589.79     54.79 o 
   5  10   1     3909.02     3755.37     86.73 o 
   6  10   1       33.56       22.77     15.37 o 
   7  10   1      829.66      804.41     36.71 o 
   8  10   1      358.75      375.02     29.37 o 
   9  10   1     1233.24     1214.27     49.01 o 
  10  10   1      555.87      490.86     36.92 o 
 -10  11   1       12.25        1.88     24.69 o 
  -9  11   1      189.21      179.53     31.53 o 
  -8  11   1     1982.26     1920.59     66.24 o 
  -7  11   1      115.85       88.12     24.08 o 
  -6  11   1      469.18      442.25     37.45 o 
  -5  11   1      859.27      813.94     39.70 o 
  -4  11   1      295.18      297.78     22.31 o 
  -3  11   1     1395.31     1371.13     42.98 o 
  -2  11   1     1864.29     1833.67     41.88 o 
  -1  11   1     5576.66     5644.12     87.90 o 
   0  11   1     1854.38     1679.92     47.24 o 
   1  11   1     5607.89     5669.81     87.18 o 
   2  11   1     1653.70     1573.97     38.75 o 
   3  11   1     1267.76     1157.01     34.13 o 
   4  11   1      275.02      237.13     23.88 o 
   5  11   1      915.27      816.91     38.79 o 
   6  11   1      310.68      257.23     27.66 o 
   7  11   1      141.22      116.97     25.03 o 
   8  11   1     2007.08     1881.86     65.54 o 
   9  11   1      181.09      205.69     31.78 o 
  10  11   1       28.03       28.16     25.95 o 
  -9  12   1      294.04      276.55     35.86 o 
  -8  12   1       24.54       13.01     21.82 o 
  -7  12   1      206.70      185.72     29.23 o 
  -6  12   1      663.25      706.40     41.16 o 
  -5  12   1      158.11      155.68     24.33 o 
  -4  12   1      402.17      401.23     30.09 o 
  -3  12   1     3347.83     3316.75    118.80 o 
  -2  12   1     2841.39     2691.68     59.67 o 
  -1  12   1     1058.97      954.66     41.51 o 
   0  12   1     3628.02     3603.20     76.91 o 
   1  12   1     1189.85     1108.32     43.65 o 
   2  12   1     2951.53     2842.34     55.40 o 
   3  12   1     3532.21     3559.42     80.99 o 
   4  12   1      486.18      476.80     31.36 o 
   5  12   1      138.61      117.25     22.59 o 
   6  12   1      609.30      615.41     38.53 o 
   7  12   1      202.53      227.40     30.05 o 
   8  12   1       33.54       27.43     22.34 o 
   9  12   1      224.06      217.68     32.96 o 
  -9  13   1      808.73      869.34     53.15 o 
  -8  13   1      297.64      302.18     35.97 o 
  -7  13   1      117.07       95.64     25.68 o 
  -6  13   1      337.69      329.95     32.68 o 
  -5  13   1      441.31      461.09     34.67 o 
  -4  13   1      876.40      815.84     51.14 o 
  -3  13   1      337.96      355.66     30.30 o 
  -2  13   1     1407.36     1578.33     51.48 o 
  -1  13   1     2751.82     2658.38     73.38 o 
   0  13   1     2123.35     2063.43     57.74 o 
   1  13   1     2840.03     2943.50     76.29 o 
   2  13   1     1559.26     1687.30     52.56 o 
   3  13   1      301.64      244.70     21.22 o 
   4  13   1      899.10      871.59     45.70 o 
   5  13   1      524.34      550.98     36.49 o 
   6  13   1      343.75      369.07     33.67 o 
   7  13   1       64.25       38.18     22.66 o 
   8  13   1      190.22      190.74     31.41 o 
   9  13   1      852.17      903.60     52.93 o 
  -8  14   1      145.53      118.42     29.92 o 
  -7  14   1      313.63      299.02     34.18 o 
  -6  14   1       68.54       68.39     24.83 o 
  -5  14   1      745.24      734.49     46.60 o 
  -4  14   1      112.81      141.61     31.85 o 
  -3  14   1      828.42      782.70     42.21 o 
  -2  14   1     3171.61     3312.67     85.28 o 
  -1  14   1      591.83      616.10     36.16 o 
   0  14   1      849.11      907.26     41.30 o 
   1  14   1      664.74      680.73     42.35 o 
   2  14   1     3319.72     3493.11     86.76 o 
   3  14   1      769.55      782.51     51.24 o 
   4  14   1       66.52       41.30     26.70 o 
   5  14   1      662.61      633.43     39.47 o 
   6  14   1      105.55       54.76     23.67 o 
   7  14   1      261.26      237.05     32.58 o 
   8  14   1      150.05      199.68     33.08 o 
  -7  15   1      622.68      552.49     48.11 o 
  -6  15   1      270.65      222.04     39.87 o 
  -5  15   1      566.85      518.15     48.94 o 
  -4  15   1      980.51      929.30     57.90 o 
  -3  15   1       22.75       12.56     25.64 o 
  -2  15   1      518.34      536.15     38.77 o 
  -1  15   1     2290.32     2327.92     68.20 o 
   0  15   1     1586.99     1590.15     55.09 o 
   1  15   1     2348.47     2453.73     69.47 o 
   2  15   1      427.00      427.62     34.98 o 
   3  15   1       23.27       -0.59     24.27 o 
   4  15   1     1021.89     1001.38     60.60 o 
   5  15   1      602.10      602.70     51.84 o 
   6  15   1      216.97      166.66     32.23 o 
   7  15   1      727.60      715.64     46.97 o 
  -6  16   1      624.95      681.21     61.90 o 
  -5  16   1      458.07      467.04     66.27 o 
  -4  16   1      708.90      698.52     56.29 o 
  -3  16   1     1009.85      982.16     61.95 o 
  -2  16   1      679.78      703.86     44.71 o 
  -1  16   1      740.83      806.01     48.01 o 
   0  16   1       22.26       10.55     25.89 o 
   1  16   1      810.83      846.30     58.63 o 
   2  16   1      558.68      588.52     51.55 o 
   3  16   1      921.48      898.19     59.10 o 
   4  16   1      767.81      761.11     57.61 o 
   5  16   1      429.05      371.51     47.13 o 
   6  16   1      611.71      613.22     56.12 o 
  -4  17   1       32.83      101.90     35.92 o 
  -3  17   1      308.16      320.72     44.98 o 
  -2  17   1      165.88      163.81     36.71 o 
  -1  17   1     1547.08     1552.61     65.07 o 
   0  17   1     2180.96     2134.86     84.74 o 
   1  17   1     1559.23     1806.88     77.88 o 
   2  17   1      153.21      134.11     36.06 o 
   3  17   1      319.31      341.56     46.01 o 
   4  17   1       48.17       51.80     32.89 o 
  -1  18   1       45.66       46.68     28.60 o 
   0  18   1      451.49      541.95     49.64 o 
   1  18   1       65.66       81.96     35.29 o 
   1   0   2     3880.28     3916.38     87.33 o 
   3   0   2      131.64      142.99      6.73 o 
   5   0   2     4211.10     4304.56     51.83 o 
   7   0   2      909.97      965.03     26.45 o 
   8   0   2     1542.62     1493.80     37.17 o 
   9   0   2      193.06      207.62     22.18 o 
  10   0   2      230.36      206.53     24.57 o 
  11   0   2       88.80       70.40     21.69 o 
  12   0   2      587.84      566.30     38.18 o 
  13   0   2        3.81      -15.37     22.97 o 
 -13   1   2      198.21      208.84     33.38 o 
 -12   1   2      125.89      139.41     26.66 o 
 -11   1   2     2433.24     2632.52     66.49 o 
 -10   1   2      174.43      161.22     23.29 o 
  -9   1   2      442.43      444.19     28.39 o 
  -8   1   2      333.43      350.29     20.20 o 
  -7   1   2      803.39      800.53     24.10 o 
  -5   1   2      209.73      186.97     14.44 o 
  -4   1   2     1693.17     1699.12     26.14 o 
  -3   1   2     5329.54     5557.02     54.47 o 
  -2   1   2     3722.44     3794.10     46.42 o 
  -1   1   2    19397.42    19779.34    187.69 o 
   1   1   2    19161.81    19495.36    193.96 o 
   2   1   2     4180.21     4245.65     55.21 o 
   3   1   2     5481.38     5614.16     63.58 o 
   4   1   2     1773.49     1811.85     29.19 o 
   5   1   2      121.07      142.00      9.74 o 
   7   1   2      752.12      731.99     19.10 o 
   8   1   2      233.56      243.14     15.67 o 
   9   1   2      525.78      541.79     33.73 o 
  10   1   2      155.25      198.99     26.05 o 
  11   1   2     2307.92     2416.82     64.37 o 
  12   1   2      118.56      128.17     25.77 o 
  13   1   2      184.38      201.76     31.09 o 
 -13   2   2      145.38      147.63     33.56 o 
 -12   2   2      365.04      349.59     38.42 o 
 -11   2   2      629.24      583.98     35.65 o 
 -10   2   2      962.32      993.32     60.68 o 
  -9   2   2     1096.31     1107.77     37.46 o 
  -8   2   2     1289.23     1303.53     36.69 o 
  -6   2   2      712.55      741.71     19.13 o 
  -5   2   2     6564.61     6789.44     76.66 o 
  -4   2   2      198.60      230.53     16.23 o 
  -3   2   2    15040.46    16132.12    154.60 o 
  -2   2   2     1958.95     2014.36     27.61 o 
   0   2   2     5975.82     6084.89     68.63 o 
   2   2   2     2298.19     2435.15     41.36 o 
   3   2   2    15244.62    16220.69    150.55 o 
   4   2   2      252.08      275.51     12.23 o 
   5   2   2     6583.49     6733.27     72.77 o 
   6   2   2      499.34      528.28     16.56 o 
   8   2   2     1129.82     1105.40     28.74 o 
   9   2   2      994.63      979.07     33.45 o 
  10   2   2      984.66      906.55     39.04 o 
  11   2   2      622.15      632.77     36.50 o 
  12   2   2      397.80      428.14     34.90 o 
  13   2   2      110.34      106.32     29.17 o 
 -12   3   2       53.19       62.06     26.99 o 
 -11   3   2      250.20      189.91     30.68 o 
 -10   3   2       78.49       37.62     18.42 o 
  -9   3   2      189.50      172.23     20.64 o 
  -8   3   2     1781.75     1707.33     38.95 o 
  -7   3   2      589.11      551.01     20.28 o 
  -6   3   2     2268.18     2219.33     39.58 o 
  -5   3   2     2557.66     2808.58     39.36 o 
  -4   3   2    10939.25    11654.84    152.10 o 
  -3   3   2     4673.58     4716.33     52.99 o 
  -2   3   2      184.65      214.47      7.89 o 
  -1   3   2    53614.45    53572.17    862.33 o 
   0   3   2    25128.59    25339.34    268.70 o 
   1   3   2    53131.02    54195.68    492.60 o 
   2   3   2      255.85      278.86      9.13 o 
   3   3   2     4264.72     4265.35     47.20 o 
   4   3   2    11346.45    12130.60    139.41 o 
   5   3   2     2124.90     2376.26     35.19 o 
   6   3   2     2075.29     2029.70     33.42 o 
   7   3   2      554.35      532.00     21.68 o 
   8   3   2     1694.08     1660.83     44.84 o 
   9   3   2      145.61      142.56     17.69 o 
  10   3   2      125.71      104.10     18.42 o 
  11   3   2      277.87      284.53     28.94 o 
  12   3   2       31.31       50.00     25.87 o 
 -12   4   2      649.77      624.77     50.48 o 
 -11   4   2       63.57       65.83     24.12 o 
 -10   4   2      722.24      702.75     38.85 o 
  -9   4   2      375.32      381.26     24.33 o 
  -8   4   2     3017.50     2985.70     53.06 o 
  -7   4   2     3409.89     3369.49     50.04 o 
  -6   4   2     2383.94     2446.65     39.73 o 
  -5   4   2     5574.67     5761.05     66.84 o 
  -3   4   2      496.59      505.08     15.31 o 
  -1   4   2    10601.05    11066.32    115.44 o 
   0   4   2    12383.52    12950.07    144.27 o 
   1   4   2    10640.76    10770.39    103.22 o 
   5   4   2     5561.08     5729.12     64.66 o 
   6   4   2     2514.96     2563.61     43.30 o 
   7   4   2     3448.66     3440.11     55.24 o 
   8   4   2     2899.23     2832.77     54.71 o 
   9   4   2      348.66      338.02     22.28 o 
  10   4   2      728.63      708.87     36.08 o 
  11   4   2       42.95       53.32     23.45 o 
  12   4   2      587.84      546.07     42.32 o 
 -12   5   2      106.08       89.37     29.43 o 
 -11   5   2      125.06      150.63     28.58 o 
 -10   5   2     1187.78     1213.50     47.54 o 
  -9   5   2      950.36      850.78     35.12 o 
  -8   5   2     3167.40     3157.04     62.51 o 
  -7   5   2      305.88      286.21     17.84 o 
  -6   5   2     3060.41     2957.10     43.84 o 
  -5   5   2      869.13      876.16     20.79 o 
  -4   5   2     9539.98     9709.20    101.78 o 
  -3   5   2     2818.60     3146.07     43.67 o 
  -2   5   2     2508.52     2506.70     32.91 o 
  -1   5   2    12564.91    13040.99    135.54 o 
   0   5   2      277.92      247.64     13.33 o 
   1   5   2    12329.22    12783.77    115.09 o 
   2   5   2     2185.71     2191.22     28.80 o 
   3   5   2     2444.55     2697.19     35.16 o 
   4   5   2     8980.11     9194.96     92.27 o 
   5   5   2      857.62      907.25     19.70 o 
   6   5   2     3140.37     3101.42     51.31 o 
   7   5   2      251.39      236.97     20.36 o 
   8   5   2     3006.14     2943.87     56.47 o 
   9   5   2      877.72      833.22     34.02 o 
  10   5   2     1334.83     1448.72     53.69 o 
  11   5   2      167.39      133.91     27.35 o 
  12   5   2      157.90      124.62     29.67 o 
 -12   6   2      443.97      355.40     37.76 o 
 -11   6   2      444.62      462.98     32.62 o 
 -10   6   2      446.98      427.26     29.58 o 
  -9   6   2     1869.99     1917.54     50.79 o 
  -8   6   2     1307.02     1277.68     39.94 o 
  -7   6   2     9289.75     9147.60    123.64 o 
  -6   6   2      313.39      298.05     16.43 o 
  -5   6   2     6880.09     6945.72     80.56 o 
  -4   6   2     1293.91     1382.56     24.76 o 
  -2   6   2     5870.48     6162.33     66.13 o 
   0   6   2     8214.06     8732.02     87.88 o 
   2   6   2     6194.73     6401.62     64.90 o 
   4   6   2     1080.22     1161.81     22.31 o 
   5   6   2     6673.12     6952.09     81.44 o 
   6   6   2      319.61      317.38     17.36 o 
   7   6   2     9009.00     8839.43    114.06 o 
   8   6   2     1432.60     1489.51     41.67 o 
   9   6   2     1803.25     1941.21     50.49 o 
  10   6   2      451.19      455.98     31.20 o 
  11   6   2      437.97      423.64     37.50 o 
  12   6   2      449.62      378.92     38.01 o 
 -12   7   2      176.32      136.49     38.20 o 
 -11   7   2      908.81      930.94     41.89 o 
 -10   7   2      316.72      332.35     28.07 o 
  -9   7   2      200.80      215.38     23.41 o 
  -8   7   2     1166.55     1148.44     38.09 o 
  -7   7   2     3165.23     3057.04     74.79 o 
  -6   7   2     4424.23     4527.49     74.26 o 
  -5   7   2     4136.13     3936.54     58.72 o 
  -4   7   2     5812.18     5836.21     74.74 o 
  -3   7   2     1296.87     1288.84     27.08 o 
  -2   7   2      251.19      267.75     14.66 o 
  -1   7   2     5579.77     5697.85     56.74 o 
   0   7   2     1785.14     1822.13     27.81 o 
   1   7   2     5456.28     5610.04     68.21 o 
   2   7   2      181.66      174.63      9.93 o 
   3   7   2     1441.28     1436.38     23.84 o 
   4   7   2     5907.43     5994.86     71.22 o 
   5   7   2     4312.18     4168.85     59.12 o 
   6   7   2     4242.96     4359.04     85.11 o 
   7   7   2     3139.61     3012.99     58.83 o 
   8   7   2     1081.88      983.34     35.40 o 
   9   7   2      176.85      151.40     21.12 o 
  10   7   2      272.63      244.11     25.58 o 
  11   7   2      826.76      751.43     42.59 o 
  12   7   2      247.83      240.80     35.13 o 
 -11   8   2       23.09        0.12     20.47 o 
 -10   8   2      965.06      957.37     41.09 o 
  -9   8   2      225.71      203.01     23.48 o 
  -8   8   2      131.58      142.42     19.89 o 
  -7   8   2     2465.87     2424.26     87.69 o 
  -6   8   2      500.55      487.95     24.14 o 
  -5   8   2      408.84      441.27     19.11 o 
  -4   8   2     3401.54     3401.27     50.83 o 
  -3   8   2     1164.62     1159.60     26.06 o 
  -2   8   2     4770.70     5048.40     57.20 o 
  -1   8   2     9720.64    10222.81     95.57 o 
   1   8   2    10204.96    10564.65    117.44 o 
   2   8   2     4328.15     4579.47     53.68 o 
   3   8   2     1184.25     1164.68     22.13 o 
   4   8   2     3090.32     3154.89     45.36 o 
   5   8   2      426.21      397.56     20.05 o 
   6   8   2      430.71      413.16     22.43 o 
   7   8   2     2235.60     2217.53     50.15 o 
   8   8   2      122.90      125.41     19.58 o 
   9   8   2      142.67      136.18     21.35 o 
  10   8   2     1080.61     1099.96     47.74 o 
  11   8   2       18.64        4.61     21.63 o 
 -11   9   2      294.58      335.67     31.02 o 
 -10   9   2      497.95      530.69     33.55 o 
  -9   9   2     1478.68     1519.15     55.07 o 
  -8   9   2      147.64      162.66     20.79 o 
  -7   9   2     2105.15     2231.64     52.17 o 
  -6   9   2       46.64       49.44     14.30 o 
  -5   9   2     1147.66     1240.08     31.97 o 
  -4   9   2     5492.58     5472.79     75.87 o 
  -3   9   2      431.16      447.22     17.10 o 
  -2   9   2     2063.74     2229.83     31.95 o 
  -1   9   2      347.04      327.15     11.98 o 
   0   9   2       14.72        9.90      6.29 o 
   1   9   2      323.72      329.95     13.85 o 
   2   9   2     2337.84     2386.63     40.25 o 
   3   9   2      413.03      425.28     17.55 o 
   4   9   2     5343.04     5280.74     76.75 o 
   5   9   2     1133.12     1152.30     36.38 o 
   6   9   2       58.81       46.95     16.11 o 
   7   9   2     2180.99     2249.87     57.08 o 
   8   9   2      170.11      142.66     22.12 o 
   9   9   2     1566.62     1457.32     51.38 o 
  10   9   2      511.37      538.47     39.92 o 
  11   9   2      282.71      296.96     32.26 o 
 -10  10   2      592.04      555.40     39.04 o 
  -9  10   2      288.46      300.92     29.70 o 
  -8  10   2      271.94      276.44     27.83 o 
  -7  10   2      905.08      924.38     44.74 o 
  -6  10   2      739.65      706.42     33.40 o 
  -5  10   2      393.32      449.87     26.55 o 
  -4  10   2     1786.69     1742.22     39.66 o 
  -3  10   2     2099.35     2160.89     46.58 o 
  -2  10   2     1174.37     1158.68     28.96 o 
  -1  10   2     3198.92     3212.90     45.45 o 
   0  10   2      618.07      553.76     17.49 o 
   1  10   2     2861.19     2755.25     48.15 o 
   2  10   2     1224.72     1254.14     40.16 o 
   3  10   2     2004.23     2146.39     48.12 o 
   4  10   2     1587.59     1506.04     47.13 o 
   5  10   2      320.76      354.82     27.89 o 
   6  10   2      848.34      811.65     34.31 o 
   7  10   2     1093.99     1086.19     41.28 o 
   8  10   2      262.38      273.40     26.95 o 
   9  10   2      349.80      339.02     30.97 o 
  10  10   2      601.23      654.24     40.46 o 
 -10  11   2      492.84      535.06     39.05 o 
  -9  11   2       39.27       25.30     21.37 o 
  -8  11   2     1022.57     1053.53     44.88 o 
  -7  11   2      275.36      263.26     26.48 o 
  -6  11   2     1442.33     1478.95     47.02 o 
  -5  11   2      384.14      390.33     30.46 o 
  -4  11   2      380.01      382.57     24.46 o 
  -3  11   2     2426.80     2399.41     84.02 o 
  -2  11   2     1294.94     1254.87     35.25 o 
  -1  11   2     3947.26     3740.74     68.46 o 
   0  11   2     3290.24     3245.62     61.20 o 
   1  11   2     3834.74     3892.06     67.23 o 
   2  11   2     1401.97     1211.30     66.83 o 
   3  11   2     2356.06     2389.86     52.24 o 
   4  11   2      361.61      355.36     27.38 o 
   5  11   2      321.31      304.45     27.62 o 
   6  11   2     1414.87     1309.34     50.32 o 
   7  11   2      260.28      250.92     28.70 o 
   8  11   2     1031.00      984.25     48.99 o 
   9  11   2       70.79       66.61     26.14 o 
  10  11   2      434.48      477.82     42.36 o 
  -9  12   2      528.79      568.28     43.88 o 
  -8  12   2       93.61       88.41     25.93 o 
  -7  12   2      655.07      654.57     41.88 o 
  -6  12   2      635.29      622.96     39.29 o 
  -5  12   2     1268.43     1319.16     53.11 o 
  -4  12   2      156.63      161.49     19.67 o 
  -3  12   2       25.41        9.74     13.41 o 
  -2  12   2      410.15      411.16     28.01 o 
  -1  12   2      765.87      669.33     35.25 o 
   0  12   2     2526.17     2537.41     62.42 o 
   1  12   2      838.63      819.52     38.20 o 
   2  12   2      389.05      422.80     23.23 o 
   3  12   2       47.25       21.93     12.53 o 
   4  12   2      118.48      102.16     20.54 o 
   5  12   2     1400.95     1366.88     50.15 o 
   6  12   2      581.99      575.38     37.34 o 
   7  12   2      612.28      546.05     38.61 o 
   8  12   2       89.74       89.01     25.62 o 
   9  12   2      555.89      545.21     43.19 o 
  -9  13   2      186.32      217.50     35.48 o 
  -8  13   2      278.22      289.22     36.56 o 
  -7  13   2       97.76       80.19     25.38 o 
  -6  13   2      100.53       91.96     25.41 o 
  -5  13   2      225.92      175.95     26.62 o 
  -4  13   2     2682.48     2580.88     87.03 o 
  -3  13   2      669.64      709.05     49.51 o 
  -2  13   2      811.88      878.46     72.30 o 
  -1  13   2     3731.06     3843.00     90.82 o 
   0  13   2        1.85        2.23     14.95 o 
   1  13   2     3761.72     3646.04     88.18 o 
   2  13   2      965.47      942.73     39.83 o 
   3  13   2      714.08      677.26     46.16 o 
   4  13   2     2476.50     2525.85     67.53 o 
   5  13   2      270.78      263.16     28.51 o 
   6  13   2      132.38      170.90     28.00 o 
   7  13   2      126.75      144.81     27.88 o 
   8  13   2      223.73      175.54     31.06 o 
   9  13   2      139.07      153.69     31.86 o 
  -8  14   2      806.99      793.23     49.98 o 
  -7  14   2      382.27      391.18     37.31 o 
  -6  14   2      356.21      348.72     34.44 o 
  -5  14   2      814.71      892.67     71.08 o 
  -4  14   2     1736.95     1669.65    111.16 o 
  -3  14   2       43.78       13.50     19.39 o 
  -2  14   2     1144.23     1185.83     68.53 o 
  -1  14   2       73.12       51.13     19.51 o 
   0  14   2      137.56      191.41     24.58 o 
   1  14   2      110.32       95.34     22.99 o 
   2  14   2     1051.79      999.38     45.78 o 
   3  14   2       67.30       67.57     26.85 o 
   4  14   2     1612.32     1576.15     60.47 o 
   5  14   2      790.95      766.07     42.67 o 
   6  14   2      380.61      360.49     34.47 o 
   7  14   2      435.41      491.81     40.08 o 
   8  14   2      762.17      725.41     48.30 o 
  -7  15   2      160.76      153.63     34.73 o 
  -6  15   2      231.30      196.91     40.29 o 
  -4  15   2      690.88      710.56     53.27 o 
  -3  15   2     1352.29     1491.27     80.40 o 
  -2  15   2     1271.29     1341.59     55.39 o 
  -1  15   2      792.25      835.01     42.90 o 
   0  15   2      331.23      376.79     34.25 o 
   1  15   2      771.20      783.91     52.33 o 
   2  15   2     1253.91     1233.78     53.21 o 
   3  15   2     1228.63     1201.69     64.39 o 
   4  15   2      578.49      504.48     47.79 o 
   5  15   2       24.12        6.40     28.08 o 
   6  15   2      184.05      165.62     32.02 o 
   7  15   2      193.58      220.23     34.04 o 
  -6  16   2      806.87      808.21     82.93 o 
  -5  16   2      570.64      496.80     50.86 o 
  -4  16   2      305.54      313.42     43.13 o 
  -3  16   2       27.24       33.85     29.89 o 
  -2  16   2       53.52       35.08     24.07 o 
  -1  16   2      357.32      336.58     33.67 o 
   0  16   2      476.48      524.16     40.85 o 
   1  16   2      338.69      416.08     37.39 o 
   2  16   2       60.15       81.08     31.20 o 
   3  16   2       63.88       40.76     27.14 o 
   4  16   2      278.27      262.90     45.70 o 
   5  16   2      504.76      463.14     50.04 o 
   6  16   2      825.38      740.05     67.87 o 
  -4  17   2      994.04      976.07     66.14 o 
  -3  17   2      630.15      673.80     56.73 o 
  -2  17   2      340.22      411.19     40.00 o 
  -1  17   2      401.56      403.93     39.75 o 
   0  17   2      279.23      314.25     41.09 o 
   1  17   2      341.77      406.13     39.53 o 
   2  17   2      386.60      474.23     49.07 o 
   3  17   2      655.10      634.28     55.09 o 
   4  17   2      974.89      893.90     63.66 o 
   0  18   2      845.02      994.53     97.33 o 
   1   0   3    11269.74    10701.23    105.07 o 
   2   0   3     7144.27     7225.42     70.71 o 
   3   0   3    18540.52    18671.46    162.24 o 
   6   0   3      699.23      732.37     19.15 o 
   7   0   3     1036.63     1023.29     24.45 o 
   8   0   3      664.37      675.90     26.26 o 
   9   0   3       28.86       17.53     13.07 o 
  10   0   3      689.12      700.89     35.53 o 
  11   0   3      748.98      729.20     38.79 o 
  12   0   3      543.71      553.66     40.60 o 
  13   0   3        6.72        8.12     22.82 o 
 -13   1   3      428.15      473.58     44.14 o 
 -12   1   3      157.64      101.72     25.11 o 
 -11   1   3      839.05      840.23     40.34 o 
 -10   1   3      901.10      914.50     39.15 o 
  -9   1   3     2956.81     2936.06     63.89 o 
  -8   1   3      249.81      253.40     18.17 o 
  -7   1   3      635.46      603.11     27.89 o 
  -5   1   3      447.19      453.24     15.74 o 
  -4   1   3     3096.67     3105.28     39.00 o 
  -3   1   3     5770.95     5973.12     66.15 o 
  -2   1   3    46179.74    48722.12    489.69 o 
  -1   1   3     1278.24     1256.23     25.67 o 
   0   1   3      654.22      531.76     10.83 o 
   1   1   3      964.50      844.65     18.90 o 
   2   1   3    47755.04    49808.97    425.49 o 
   3   1   3     5819.91     6045.71     60.84 o 
   4   1   3     3438.52     3457.72     41.31 o 
   5   1   3      358.38      389.08     13.94 o 
   7   1   3      546.75      519.09     16.19 o 
   8   1   3      275.26      278.96     15.90 o 
   9   1   3     2996.41     3092.64     58.74 o 
  10   1   3      805.79      810.85     37.88 o 
  11   1   3      807.66      805.65     40.67 o 
  12   1   3      101.40      100.39     24.73 o 
  13   1   3      447.92      494.70     38.34 o 
 -13   2   3      546.51      538.99     46.14 o 
 -12   2   3     1314.29     1447.09     61.02 o 
 -11   2   3      420.97      431.57     32.21 o 
 -10   2   3        8.27       13.21     16.79 o 
  -9   2   3     1473.85     1359.26     42.98 o 
  -8   2   3      335.62      341.13     20.12 o 
  -7   2   3     1190.49     1169.44     30.50 o 
  -6   2   3      380.54      407.83     16.13 o 
  -5   2   3       72.46       57.99      7.27 o 
  -4   2   3     1920.32     2103.24     34.85 o 
  -3   2   3      319.69      308.47     11.08 o 
  -2   2   3     2441.40     2730.15     50.12 o 
  -1   2   3     5647.82     5787.64     70.33 o 
   1   2   3     4888.66     5069.08     50.74 o 
   2   2   3     2531.07     2774.70     36.75 o 
   3   2   3      389.17      381.94     15.58 o 
   4   2   3     1898.77     1990.86     31.80 o 
   5   2   3       85.32       91.81      7.11 o 
   6   2   3      323.47      328.62     13.69 o 
   7   2   3     1157.01     1128.24     26.78 o 
   8   2   3      281.00      264.42     16.37 o 
   9   2   3     1220.40     1243.25     39.34 o 
  10   2   3        1.23       -7.59     14.10 o 
  11   2   3      391.64      384.80     31.64 o 
  12   2   3     1308.21     1374.16     52.21 o 
  13   2   3      635.66      623.95     43.48 o 
 -12   3   3      315.67      351.98     37.80 o 
 -11   3   3      991.39      976.68     49.45 o 
 -10   3   3      209.16      211.94     22.87 o 
  -9   3   3     2537.29     2551.16     55.99 o 
  -8   3   3      477.57      408.16     25.16 o 
  -7   3   3     1627.35     1686.02     38.07 o 
  -5   3   3     3933.57     4277.40     54.50 o 
  -4   3   3     2473.96     2404.46     35.25 o 
  -3   3   3     7548.74     8230.73     88.39 o 
   0   3   3    22508.18    24406.86    224.87 o 
   3   3   3     8079.43     8811.15     86.99 o 
   4   3   3     2664.77     2511.98     36.84 o 
   5   3   3     4019.85     4426.66     60.59 o 
   7   3   3     1596.65     1653.01     35.81 o 
   8   3   3      516.54      458.71     22.32 o 
   9   3   3     2342.85     2301.32     49.20 o 
  10   3   3      277.29      291.09     23.70 o 
  11   3   3      907.11     1009.32     43.60 o 
  12   3   3      363.71      399.37     38.17 o 
 -12   4   3      263.50      281.73     36.02 o 
 -11   4   3      517.93      489.50     39.01 o 
 -10   4   3       96.95       65.00     20.94 o 
  -9   4   3     1836.90     1886.38     57.31 o 
  -8   4   3     1724.16     1748.48     40.78 o 
  -7   4   3     1359.21     1248.11     28.98 o 
  -6   4   3     2126.02     2132.87     36.75 o 
  -5   4   3     2009.10     1992.29     32.97 o 
  -4   4   3     7719.30     8216.28     90.20 o 
  -3   4   3     1645.57     1673.64     35.23 o 
  -2   4   3    11011.88    11367.79    119.72 o 
   0   4   3     7159.03     7405.41     87.36 o 
   2   4   3    10846.84    11215.10    100.37 o 
   3   4   3     1745.12     1731.29     23.17 o 
   4   4   3     7745.27     8130.98     89.67 o 
   5   4   3     2143.54     2161.06     36.54 o 
   6   4   3     2187.22     2282.51     43.59 o 
   7   4   3     1230.87     1192.31     34.94 o 
   8   4   3     1530.76     1523.48     37.72 o 
   9   4   3     1907.97     2015.95     45.47 o 
  10   4   3       67.96       37.68     16.19 o 
  11   4   3      460.54      476.66     38.02 o 
  12   4   3      339.69      343.14     39.14 o 
 -12   5   3      555.83      594.09     44.72 o 
 -11   5   3      331.84      341.59     35.33 o 
 -10   5   3       97.13       86.91     22.40 o 
  -9   5   3      969.78      906.04     36.32 o 
  -8   5   3     1788.69     1812.34     46.93 o 
  -7   5   3      381.11      410.03     19.17 o 
  -6   5   3     4659.52     4568.55     59.39 o 
  -5   5   3      941.04      989.94     21.75 o 
  -4   5   3     3567.91     4072.45     50.83 o 
  -3   5   3    11768.54    12364.83    131.57 o 
  -2   5   3     1989.16     2015.75     28.63 o 
  -1   5   3     2002.16     2208.00     55.42 o 
   1   5   3     2332.68     2363.38     32.77 o 
   2   5   3     1893.05     1963.42     24.94 o 
   4   5   3     3120.11     3513.06     44.29 o 
   5   5   3      890.45      875.29     23.19 o 
   6   5   3     4574.78     4649.03     64.36 o 
   7   5   3      398.81      349.18     19.13 o 
   8   5   3     1854.93     1939.55     42.45 o 
   9   5   3     1117.17     1071.12     34.02 o 
  10   5   3      120.33      111.60     23.06 o 
  11   5   3      404.60      449.61     32.43 o 
  12   5   3      664.62      763.18     47.43 o 
 -12   6   3      102.63       79.83     28.66 o 
 -11   6   3      356.43      365.50     33.98 o 
 -10   6   3      177.48      199.43     24.34 o 
  -9   6   3      122.96      130.98     20.31 o 
  -8   6   3     2591.35     2518.59     56.24 o 
  -7   6   3     2336.83     2353.21     51.84 o 
  -6   6   3     1927.44     1852.54     39.60 o 
  -5   6   3     2914.80     2811.80     43.63 o 
  -4   6   3     1559.72     1700.35     34.32 o 
  -3   6   3      771.90      720.02     19.96 o 
  -2   6   3     4896.27     5063.26     88.15 o 
  -1   6   3       77.58       87.01      6.60 o 
   0   6   3    15999.98    16506.90    185.86 o 
   1   6   3       45.17       42.71      4.75 o 
   2   6   3     4722.95     5165.52     60.62 o 
   3   6   3      805.27      753.15     15.47 o 
   4   6   3     1729.93     1822.88     26.85 o 
   5   6   3     2937.54     2717.54     43.43 o 
   6   6   3     1837.14     1858.70     37.14 o 
   7   6   3     2499.73     2469.08     45.95 o 
   8   6   3     2652.36     2554.19     62.80 o 
   9   6   3      185.29      164.24     21.17 o 
  10   6   3      124.07      110.21     21.17 o 
  11   6   3      438.23      370.21     46.33 o 
  12   6   3      132.79      140.00     31.12 o 
 -12   7   3      166.48      187.42     33.18 o 
 -11   7   3     1139.80     1162.87     46.06 o 
 -10   7   3      423.40      467.11     31.08 o 
  -9   7   3      552.22      539.77     30.68 o 
  -8   7   3      486.14      498.61     27.90 o 
  -7   7   3      107.57      124.00     17.57 o 
  -6   7   3     3150.47     3206.71     52.87 o 
  -5   7   3     3591.33     3774.68     56.17 o 
  -4   7   3     2527.76     2529.79     43.00 o 
  -3   7   3     4114.39     4163.74     56.67 o 
  -1   7   3      905.89      970.15     18.27 o 
   1   7   3     1014.34     1067.46     24.74 o 
   3   7   3     3997.47     4114.30     46.39 o 
   4   7   3     2695.53     2754.56     36.00 o 
   5   7   3     3229.98     3460.58     51.58 o 
   6   7   3     2939.61     2928.26     52.44 o 
   7   7   3       94.80      103.88     16.17 o 
   8   7   3      479.07      511.38     27.25 o 
   9   7   3      585.89      561.13     29.88 o 
  10   7   3      373.05      370.07     28.69 o 
  11   7   3     1294.14     1296.74     54.57 o 
  12   7   3      162.80      168.61     31.76 o 
 -11   8   3        6.95      -14.78     19.86 o 
 -10   8   3     1434.44     1454.45     54.05 o 
  -9   8   3      327.96      361.51     27.19 o 
  -8   8   3     3372.74     3387.81     68.50 o 
  -7   8   3      967.45      978.70     34.54 o 
  -6   8   3     2063.15     2052.56     46.84 o 
  -5   8   3     4614.40     4436.48     65.25 o 
  -4   8   3     3209.05     3234.97     57.95 o 
  -3   8   3     1155.79     1142.72     24.32 o 
  -2   8   3      387.77      379.98     19.01 o 
  -1   8   3     1180.73     1265.72     28.24 o 
   0   8   3     3412.02     3662.37     44.14 o 
   1   8   3     1285.76     1282.20     34.96 o 
   2   8   3      283.10      281.05     10.10 o 
   3   8   3     1146.93     1104.51     20.34 o 
   4   8   3     3327.98     3285.31     51.89 o 
   5   8   3     4696.15     4596.23     70.34 o 
   6   8   3     2266.24     2100.31     45.26 o 
   7   8   3      906.61      895.14     32.48 o 
   8   8   3     3440.70     3425.11     74.39 o 
   9   8   3      365.96      385.45     29.49 o 
  10   8   3     1422.46     1436.76     47.72 o 
  11   8   3       23.33       37.97     26.64 o 
 -11   9   3     1109.44     1183.58     47.90 o 
 -10   9   3      559.33      579.78     34.69 o 
  -9   9   3     1340.95     1241.83     44.06 o 
  -8   9   3      139.71      145.41     21.05 o 
  -7   9   3      403.49      421.91     25.82 o 
  -6   9   3     1720.26     1736.05     43.62 o 
  -5   9   3     1168.58     1033.41     29.06 o 
  -4   9   3     1236.78     1261.00     36.23 o 
  -3   9   3     3450.76     3434.99     63.66 o 
  -2   9   3     6456.62     6591.21     69.34 o 
  -1   9   3      121.18      114.45      8.80 o 
   0   9   3     7380.64     7465.78     77.46 o 
   1   9   3      104.80      112.75      8.75 o 
   2   9   3     6497.11     6567.59     76.65 o 
   3   9   3     3163.50     3188.04     46.96 o 
   4   9   3     1271.44     1272.69     35.60 o 
   5   9   3     1441.40     1409.02     39.32 o 
   6   9   3     1803.31     1747.74     47.17 o 
   7   9   3      379.17      364.51     26.98 o 
   8   9   3      211.72      216.73     24.31 o 
   9   9   3     1476.57     1403.68     50.06 o 
  10   9   3      577.15      577.97     37.50 o 
  11   9   3     1061.96     1178.03     51.86 o 
 -10  10   3      325.11      352.88     33.94 o 
  -9  10   3      245.26      242.13     28.76 o 
  -8  10   3     1007.97     1028.63     43.57 o 
  -7  10   3      398.11      456.38     27.44 o 
  -6  10   3      875.39      878.63     32.94 o 
  -5  10   3     2697.02     2655.25     59.75 o 
  -4  10   3      846.33      837.18     25.74 o 
  -3  10   3      608.66      597.58     23.27 o 
  -2  10   3     2385.81     2422.32     39.79 o 
  -1  10   3      572.33      556.98     16.77 o 
   0  10   3     3077.32     3214.49     45.66 o 
   1  10   3      642.12      639.09     20.11 o 
   2  10   3     2163.82     2178.68     53.04 o 
   3  10   3      730.14      680.72     25.05 o 
   4  10   3      791.50      762.30     35.03 o 
   5  10   3     3026.77     2883.15     69.02 o 
   6  10   3     1054.76     1037.57     43.88 o 
   7  10   3      422.09      403.10     32.39 o 
   8  10   3     1143.89     1093.94     49.65 o 
   9  10   3      250.55      215.28     30.74 o 
  10  10   3      340.30      350.90     33.02 o 
 -10  11   3      110.55      111.85     27.40 o 
  -9  11   3      385.30      405.81     33.74 o 
  -8  11   3      534.18      561.79     35.44 o 
  -7  11   3     2497.90     2414.04     63.73 o 
  -6  11   3      451.83      425.91     28.97 o 
  -5  11   3     1149.71     1137.41     40.33 o 
  -4  11   3      569.57      571.59     25.36 o 
  -3  11   3     2441.40     2353.35     62.43 o 
  -2  11   3      947.23      976.99     31.51 o 
  -1  11   3     4371.18     4531.95     87.02 o 
   0  11   3     2336.48     2290.58     41.63 o 
   1  11   3     4523.74     4741.80     94.77 o 
   2  11   3      925.20      938.19     35.52 o 
   3  11   3     2527.22     2391.41     52.40 o 
   4  11   3      589.72      585.21     32.76 o 
   5  11   3     1385.88     1337.61     49.64 o 
   6  11   3      446.96      421.75     32.46 o 
   7  11   3     2595.60     2576.03     72.87 o 
   8  11   3      572.27      557.63     39.55 o 
   9  11   3      312.31      302.60     34.44 o 
  10  11   3      110.83      108.60     29.70 o 
  -9  12   3      426.00      471.75     49.85 o 
  -8  12   3      384.39      396.70     37.71 o 
  -7  12   3     1233.82     1253.11     67.04 o 
  -6  12   3      140.64      143.02     26.30 o 
  -5  12   3      848.32      830.43     42.05 o 
  -4  12   3      436.71      453.35     27.35 o 
  -3  12   3      590.74      571.40     28.74 o 
  -2  12   3     2739.36     2756.93     66.55 o 
  -1  12   3      196.02      131.06     20.78 o 
   0  12   3     1500.17     1511.76     47.17 o 
   1  12   3      260.62      214.14     18.85 o 
   2  12   3     2842.67     2647.80     53.23 o 
   3  12   3      681.34      650.88     33.77 o 
   4  12   3      494.64      472.68     31.29 o 
   5  12   3      970.69      976.98     43.18 o 
   6  12   3       97.88       96.63     23.09 o 
   7  12   3     1285.44     1254.42     57.20 o 
   8  12   3      434.72      497.39     42.01 o 
   9  12   3      435.20      476.40     50.39 o 
  -9  13   3      151.75      174.80     34.14 o 
  -8  13   3     2934.02     3004.78     92.56 o 
  -7  13   3       89.28       53.15     24.46 o 
  -6  13   3     1551.90     1557.18     61.14 o 
  -5  13   3      728.19      760.39     41.12 o 
  -4  13   3     2492.67     2606.76     79.69 o 
  -3  13   3     1021.79     1009.09     44.76 o 
  -2  13   3     3392.54     3385.46     79.23 o 
  -1  13   3      117.16      116.06     20.28 o 
   0  13   3      102.48      116.92     20.18 o 
   1  13   3      117.88      134.90     22.66 o 
   2  13   3     3665.98     3615.80     84.53 o 
   3  13   3     1001.79      865.67     50.44 o 
   4  13   3     2585.84     2498.81     67.18 o 
   5  13   3      874.53      810.42     41.83 o 
   6  13   3     1650.06     1565.89     57.14 o 
   7  13   3       77.19       46.68     23.30 o 
   8  13   3     2824.73     2929.44     97.93 o 
   9  13   3      181.78      190.70     33.96 o 
  -8  14   3      118.11      111.92     30.34 o 
  -7  14   3      527.90      509.83     41.62 o 
  -6  14   3      160.67      137.03     27.90 o 
  -5  14   3      323.20      334.37     41.69 o 
  -4  14   3      163.63      177.80     33.43 o 
  -3  14   3      545.77      624.52     38.76 o 
  -2  14   3     1070.70     1111.40     65.74 o 
  -1  14   3      842.08      863.92     41.85 o 
   0  14   3      643.72      665.68     36.12 o 
   1  14   3     1022.13     1067.74     47.50 o 
   2  14   3     1102.31     1147.67     48.61 o 
   3  14   3      463.41      429.96     41.02 o 
   4  14   3      137.21      164.82     24.66 o 
   5  14   3      403.34      417.31     34.22 o 
   6  14   3      209.25      223.92     30.74 o 
   7  14   3      465.75      472.72     39.40 o 
   8  14   3       75.16       68.11     27.50 o 
  -7  15   3     1324.48     1433.83     72.30 o 
  -6  15   3      238.27      295.00     43.46 o 
  -5  15   3     1538.64     1534.61    133.25 o 
  -4  15   3      664.58      762.05     57.60 o 
  -3  15   3     3100.94     3151.43     92.09 o 
  -2  15   3      238.06      262.15     31.54 o 
  -1  15   3      459.78      429.56     33.74 o 
   0  15   3      239.53      284.57     31.65 o 
   1  15   3      398.39      382.92     41.44 o 
   2  15   3      190.90      216.70     35.06 o 
   3  15   3     2883.94     2763.14     95.96 o 
   4  15   3      777.64      832.54     55.81 o 
   5  15   3     1459.96     1378.34     81.50 o 
   6  15   3      215.50      188.44     30.80 o 
   7  15   3     1336.30     1448.36     88.96 o 
  -5  16   3        1.79       11.41     30.28 o 
  -4  16   3      401.21      384.94     46.69 o 
  -3  16   3     1295.58     1257.74     68.87 o 
  -2  16   3     1892.50     2088.55     85.64 o 
  -1  16   3     1311.88     1420.96     56.11 o 
   0  16   3      312.72      266.08     33.75 o 
   1  16   3     1437.27     1595.33     74.94 o 
   2  16   3     1806.09     1716.78     77.26 o 
   3  16   3     1315.55     1289.27     68.43 o 
   4  16   3      500.63      535.39     50.14 o 
   5  16   3        5.05        1.33     27.60 o 
  -4  17   3     1032.30     1143.16    110.32 o 
  -3  17   3       46.54       33.13     31.25 o 
  -2  17   3      452.07      466.36     41.16 o 
  -1  17   3      181.21      200.15     32.25 o 
   0  17   3     2014.86     2075.04     91.25 o 
   1  17   3      260.81      275.64     41.16 o 
   2  17   3      375.64      399.92     46.92 o 
   3  17   3       49.07       47.41     32.02 o 
   4  17   3      956.17     1018.20     88.68 o 
   1   0   4    16195.24    16666.54    161.16 o 
   3   0   4      146.78      155.49      7.40 o 
   5   0   4    12665.42    12366.34    119.60 o 
   7   0   4      169.35      157.82     12.10 o 
   8   0   4     1331.07     1277.59     34.70 o 
   9   0   4       10.79       12.07     13.20 o 
  10   0   4      312.62      274.62     25.65 o 
  11   0   4      324.95      360.08     31.02 o 
  12   0   4      101.24      117.01     25.35 o 
  13   0   4      310.82      324.93     34.83 o 
 -13   1   4      207.45      231.33     36.12 o 
 -12   1   4      365.40      364.64     33.12 o 
 -11   1   4     1094.87     1122.46     45.74 o 
 -10   1   4      462.26      451.08     30.34 o 
  -9   1   4     1279.71     1293.95     37.56 o 
  -8   1   4     3402.82     3370.53     58.77 o 
  -7   1   4     1849.90     1920.49     60.04 o 
  -6   1   4     9901.36    10047.74    102.11 o 
  -5   1   4       82.30       89.29     10.33 o 
  -4   1   4      510.77      595.84     16.16 o 
  -3   1   4     3627.46     3698.87     42.35 o 
  -2   1   4     1119.08     1087.34     21.46 o 
  -1   1   4      325.62      300.16      8.17 o 
   0   1   4      840.55      827.24     12.77 o 
   1   1   4      399.27      348.61      8.85 o 
   2   1   4     1475.88     1464.67     25.15 o 
   3   1   4     3821.00     3804.95     42.33 o 
   4   1   4      474.53      510.56     14.17 o 
   5   1   4       82.96       87.98     11.61 o 
   6   1   4     9652.22     9639.54    102.50 o 
   7   1   4     1865.01     1898.46     43.63 o 
   8   1   4     3144.22     3190.03     55.35 o 
   9   1   4     1357.40     1370.32     41.50 o 
  10   1   4      483.64      535.30     31.95 o 
  11   1   4     1146.59     1241.94     61.51 o 
  12   1   4      416.56      461.49     35.55 o 
  13   1   4      175.23      220.59     32.23 o 
 -12   2   4       20.59       10.77     24.30 o 
 -11   2   4      263.74      255.69     27.39 o 
 -10   2   4     1090.33     1145.13     42.65 o 
  -9   2   4      126.45      122.90     19.56 o 
  -8   2   4     2485.14     2492.80     48.88 o 
  -7   2   4      109.03       86.63     11.97 o 
  -6   2   4     1111.29     1151.63     28.09 o 
  -5   2   4     2018.20     1792.94     32.65 o 
  -4   2   4     7932.20     8349.57     86.83 o 
  -3   2   4    17806.16    18620.60    178.75 o 
  -2   2   4      358.86      341.59     10.20 o 
  -1   2   4     5993.58     6248.19     58.45 o 
   0   2   4    16586.31    16158.54    156.05 o 
   1   2   4     5751.47     5985.59     58.92 o 
   2   2   4      375.79      364.82     12.65 o 
   3   2   4    18300.52    19104.38    173.61 o 
   4   2   4     8258.88     8634.25     90.40 o 
   6   2   4      961.04     1025.58     20.66 o 
   7   2   4       88.12       73.34     10.46 o 
   8   2   4     2364.42     2406.75     42.97 o 
   9   2   4       61.38       56.42     14.76 o 
  10   2   4     1104.82     1192.98     38.87 o 
  11   2   4      201.66      211.35     26.68 o 
  12   2   4       22.87       21.48     21.89 o 
 -12   3   4      169.82      163.38     32.89 o 
 -11   3   4      154.64      176.35     29.12 o 
 -10   3   4      937.20      928.31     46.70 o 
  -9   3   4     1595.13     1599.89     48.77 o 
  -8   3   4     2663.19     2662.47     50.16 o 
  -7   3   4      300.18      257.25     16.67 o 
  -6   3   4     3656.20     3743.08     51.25 o 
  -5   3   4      873.55      924.71     21.47 o 
  -3   3   4     2031.02     1975.68     30.08 o 
  -2   3   4     3450.00     3416.97     41.42 o 
  -1   3   4     1805.02     1928.76     30.89 o 
   0   3   4     1418.91     1444.39     21.28 o 
   1   3   4     1973.46     2124.33     23.54 o 
   2   3   4     3690.00     3653.50     35.96 o 
   3   3   4     2172.31     2132.84     30.49 o 
   5   3   4      773.13      842.62     22.23 o 
   6   3   4     3307.92     3320.79     54.62 o 
   7   3   4      266.88      250.48     16.62 o 
   8   3   4     2446.64     2382.91     43.75 o 
   9   3   4     1648.15     1668.43     41.26 o 
  10   3   4      914.70      854.16     34.36 o 
  11   3   4      116.94      101.22     23.01 o 
  12   3   4      194.38      141.27     27.42 o 
 -12   4   4      429.18      464.22     40.96 o 
 -11   4   4      752.59      775.56     45.52 o 
 -10   4   4      265.69      274.55     28.54 o 
  -9   4   4      298.34      306.69     29.19 o 
  -8   4   4       30.56       23.35     12.53 o 
  -7   4   4     2849.25     2837.19     46.15 o 
  -5   4   4     5608.68     5543.94     64.60 o 
  -3   4   4     1750.83     1875.82     42.83 o 
  -2   4   4     3192.46     3173.51     38.98 o 
  -1   4   4     4245.15     4426.43     54.72 o 
   1   4   4     3975.61     4136.46     41.74 o 
   2   4   4     3143.00     3139.40     32.78 o 
   3   4   4     1383.16     1500.42     31.88 o 
   5   4   4     5338.01     5371.56     67.87 o 
   7   4   4     2851.40     2850.79     49.35 o 
   8   4   4       58.48       33.86     12.64 o 
   9   4   4      231.99      217.62     19.74 o 
  10   4   4      208.02      234.06     23.49 o 
  11   4   4      791.93      769.48     38.48 o 
  12   4   4      432.25      452.32     50.29 o 
 -12   5   4      100.35      100.44     29.59 o 
 -11   5   4       23.82       -3.44     20.33 o 
 -10   5   4       96.79       51.45     21.41 o 
  -9   5   4      358.35      376.14     25.98 o 
  -8   5   4     1396.65     1343.95     42.58 o 
  -7   5   4     1303.50     1207.54     30.50 o 
  -6   5   4     1937.22     1943.13     34.55 o 
  -5   5   4      825.93      921.22     21.07 o 
  -4   5   4      239.47      240.95     14.54 o 
  -3   5   4     4933.03     4972.00     65.24 o 
  -2   5   4      938.67      921.14     18.73 o 
  -1   5   4      326.96      338.20     17.04 o 
   0   5   4     1235.28     1134.65     19.15 o 
   1   5   4      494.27      448.37     12.68 o 
   2   5   4      993.85     1005.74     16.77 o 
   3   5   4     5028.49     5034.66     53.40 o 
   4   5   4      325.68      320.49     10.80 o 
   5   5   4      701.60      782.04     22.13 o 
   6   5   4     2057.10     1994.29     38.11 o 
   7   5   4     1134.37     1077.04     30.23 o 
   8   5   4     1390.83     1363.73     35.74 o 
   9   5   4      324.09      346.85     23.82 o 
  10   5   4      110.27       82.50     22.09 o 
  11   5   4       33.66       19.03     19.71 o 
  12   5   4       77.73       84.91     28.27 o 
 -12   6   4      988.93     1103.98     55.95 o 
 -11   6   4      262.99      252.56     31.05 o 
 -10   6   4      880.46      923.75     39.42 o 
  -9   6   4      302.36      301.79     25.24 o 
  -8   6   4       70.87       72.13     17.45 o 
  -7   6   4      801.80      895.06     42.15 o 
  -6   6   4     1587.74     1541.27     35.10 o 
  -5   6   4     4617.07     4843.98     62.30 o 
  -4   6   4     1266.27     1233.11     27.39 o 
  -3   6   4     1771.36     1737.23     30.36 o 
  -2   6   4     2628.32     2430.48     35.49 o 
   0   6   4     6867.91     6894.80     80.92 o 
   2   6   4     2410.08     2223.25     28.44 o 
   3   6   4     1768.24     1814.27     25.69 o 
   4   6   4     1025.57     1011.83     19.43 o 
   5   6   4     4413.42     4607.49     61.82 o 
   6   6   4     1419.90     1384.24     33.26 o 
   7   6   4      741.45      763.37     26.58 o 
   8   6   4       77.68       77.92     16.20 o 
   9   6   4      358.03      368.82     27.32 o 
  10   6   4     1019.50     1017.89     45.39 o 
  11   6   4      262.45      274.23     29.40 o 
  12   6   4     1102.70     1155.82     55.40 o 
 -12   7   4        6.66      -16.24     24.48 o 
 -11   7   4       77.11       84.06     26.36 o 
 -10   7   4      545.48      471.58     31.47 o 
  -9   7   4     1934.47     1991.68     52.79 o 
  -8   7   4      210.70      181.41     20.82 o 
  -7   7   4     1540.30     1541.53     43.90 o 
  -6   7   4      280.48      263.62     19.28 o 
  -5   7   4      825.85      824.07     25.18 o 
  -4   7   4     1872.27     1918.11     37.65 o 
  -3   7   4        0.40        5.13      6.47 o 
  -2   7   4      234.81      271.25     12.33 o 
  -1   7   4      837.12      791.18     17.44 o 
   0   7   4        4.98        3.35      4.53 o 
   1   7   4      925.52      938.24     16.62 o 
   2   7   4      218.59      241.24      9.00 o 
   3   7   4        3.96       -3.35      5.13 o 
   4   7   4     1749.48     1763.62     29.18 o 
   5   7   4      746.92      746.53     25.72 o 
   6   7   4      299.57      276.61     16.73 o 
   7   7   4     1377.61     1361.79     38.60 o 
   8   7   4      277.25      286.85     22.03 o 
   9   7   4     1889.19     1819.05     49.56 o 
  10   7   4      573.77      539.56     31.81 o 
  11   7   4       71.25       68.42     26.06 o 
  12   7   4       11.91        4.71     21.92 o 
 -11   8   4      836.25      785.77     40.68 o 
 -10   8   4      653.02      658.86     36.05 o 
  -9   8   4      922.42      888.56     38.14 o 
  -8   8   4      447.74      444.59     27.94 o 
  -7   8   4      403.67      369.46     24.37 o 
  -6   8   4     1231.82     1253.34     32.39 o 
  -5   8   4     2189.60     2215.01     42.54 o 
  -4   8   4     3845.35     3611.51     63.07 o 
  -3   8   4     4245.01     4248.77     55.25 o 
  -2   8   4     5271.03     4942.46     86.06 o 
  -1   8   4     7518.43     7818.33     77.22 o 
   1   8   4     7483.68     7787.24     93.46 o 
   2   8   4     5080.24     4942.35     56.71 o 
   3   8   4     4210.90     4233.84     48.57 o 
   4   8   4     3633.89     3519.67     68.56 o 
   5   8   4     2263.35     2276.19     42.10 o 
   6   8   4     1108.35     1117.71     33.35 o 
   7   8   4      470.13      439.44     24.61 o 
   8   8   4      465.65      448.06     26.67 o 
   9   8   4      934.44      964.15     37.51 o 
  10   8   4      778.35      772.56     40.28 o 
  11   8   4      785.32      771.71     48.89 o 
 -11   9   4      159.74      120.54     25.63 o 
 -10   9   4      197.78      198.72     26.32 o 
  -9   9   4     2181.59     2133.74     66.33 o 
  -8   9   4      146.36      122.83     20.48 o 
  -7   9   4     3114.49     3138.66     68.35 o 
  -6   9   4      132.73      166.99     18.31 o 
  -5   9   4     1715.53     1714.48     37.47 o 
  -4   9   4      428.81      389.05     19.86 o 
  -3   9   4       16.18        9.11      7.95 o 
  -2   9   4      849.58      899.72     20.38 o 
  -1   9   4      385.57      368.08     13.42 o 
   0   9   4     1154.22     1279.90     23.10 o 
   1   9   4      459.77      444.19     27.41 o 
   2   9   4      762.70      766.86     21.19 o 
   3   9   4       13.79        7.64      8.64 o 
   4   9   4      488.66      446.77     22.73 o 
   5   9   4     1696.84     1658.59     43.52 o 
   6   9   4      114.70      113.32     20.26 o 
   7   9   4     3253.54     3146.72     68.24 o 
   8   9   4      150.79      122.67     23.13 o 
   9   9   4     2315.19     2267.51     62.54 o 
  10   9   4      183.59      202.64     28.20 o 
  11   9   4      159.75      139.61     32.57 o 
 -10  10   4      234.08      217.12     29.94 o 
  -9  10   4      216.00      241.66     28.64 o 
  -8  10   4       85.29       80.06     19.40 o 
  -7  10   4      157.71      155.87     22.62 o 
  -6  10   4     3116.92     2953.00     60.69 o 
  -5  10   4      277.86      279.81     18.07 o 
  -4  10   4     3750.29     3674.78     58.78 o 
  -3  10   4     2759.61     2820.54     52.12 o 
  -2  10   4     4629.75     4674.01     59.38 o 
  -1  10   4     4647.34     4764.09     54.78 o 
   0  10   4      828.93      759.28     20.97 o 
   1  10   4     4607.60     4672.66     82.74 o 
   2  10   4     4818.60     4824.52     67.65 o 
   3  10   4     2696.73     2731.72     54.90 o 
   4  10   4     4057.21     3958.75     80.01 o 
   5  10   4      313.71      258.66     25.10 o 
   6  10   4     3395.36     3330.18     78.24 o 
   7  10   4      142.51      161.89     25.24 o 
   8  10   4       66.37       43.24     21.14 o 
   9  10   4      246.38      243.03     31.20 o 
  10  10   4      135.98      102.63     28.88 o 
 -10  11   4      276.97      308.23     33.55 o 
  -9  11   4      647.12      634.53     39.79 o 
  -8  11   4      347.18      399.71     32.17 o 
  -7  11   4     2537.44     2565.90     65.45 o 
  -6  11   4      410.07      482.66     34.92 o 
  -5  11   4      422.84      391.43     23.36 o 
  -4  11   4      183.40      185.03     17.80 o 
  -3  11   4     1206.14     1186.58     33.70 o 
  -2  11   4      485.16      497.41     21.66 o 
  -1  11   4     2133.19     2131.22     54.06 o 
   0  11   4     1068.68     1072.23     28.15 o 
   1  11   4     2020.33     2031.42     45.85 o 
   2  11   4      549.90      506.31     27.35 o 
   3  11   4     1089.82     1124.82     35.32 o 
   4  11   4      129.97      138.73     21.49 o 
   5  11   4      346.91      364.13     29.01 o 
   6  11   4      390.19      426.80     32.58 o 
   7  11   4     2582.58     2461.81     71.38 o 
   8  11   4      347.79      336.67     38.83 o 
   9  11   4      733.64      733.93     46.26 o 
  10  11   4      292.49      273.43     35.90 o 
  -9  12   4     1019.54     1016.22     54.59 o 
  -8  12   4      806.05      812.09     48.51 o 
  -7  12   4     1239.73     1218.45     53.29 o 
  -6  12   4     1729.98     1744.06     60.86 o 
  -5  12   4     1970.20     1895.07     70.83 o 
  -4  12   4     1218.16     1207.73     47.33 o 
  -3  12   4     1102.17     1115.47     38.26 o 
  -2  12   4     2404.20     2422.66     62.77 o 
  -1  12   4      264.79      280.46     24.34 o 
   0  12   4     2311.70     2295.63     58.92 o 
   1  12   4      310.07      308.79     21.01 o 
   2  12   4     2624.24     2585.51     63.12 o 
   3  12   4     1290.10     1203.74     48.28 o 
   4  12   4     1316.91     1262.01     46.43 o 
   5  12   4     2029.08     2025.96     60.36 o 
   6  12   4     1925.39     2027.69     62.92 o 
   7  12   4     1215.16     1143.20     51.00 o 
   8  12   4      758.32      742.19     45.96 o 
   9  12   4      977.34     1039.12     54.46 o 
  -8  13   4      324.36      339.01     37.80 o 
  -7  13   4      313.85      320.04     34.79 o 
  -6  13   4      466.09      448.28     36.48 o 
  -5  13   4      398.15      327.07     35.79 o 
  -4  13   4      781.62      827.24     42.32 o 
  -3  13   4      765.49      702.43     39.71 o 
  -2  13   4      254.21      256.37     25.92 o 
  -1  13   4      944.31      953.00     40.93 o 
   0  13   4      819.69      778.93     36.82 o 
   1  13   4     1012.28     1047.87     45.11 o 
   2  13   4      179.53      195.29     20.30 o 
   3  13   4      853.34      840.74     38.34 o 
   4  13   4      785.94      853.98     41.22 o 
   5  13   4      418.38      391.09     32.72 o 
   6  13   4      477.35      490.98     36.74 o 
   7  13   4      315.38      376.44     35.19 o 
   8  13   4      305.87      361.00     37.01 o 
  -8  14   4      557.82      510.90     43.75 o 
  -7  14   4     1076.23     1099.62     56.20 o 
  -6  14   4      102.31      111.40     29.48 o 
  -5  14   4     2399.26     2592.61    101.35 o 
  -4  14   4      878.42      864.93     74.72 o 
  -3  14   4     1177.95     1217.87     54.79 o 
  -2  14   4      797.07      858.95     41.52 o 
  -1  14   4      548.05      564.33     34.88 o 
   0  14   4      200.29      158.93     25.53 o 
   1  14   4      624.43      587.22     37.50 o 
   2  14   4      712.55      702.91     48.34 o 
   3  14   4     1188.51     1258.07     61.94 o 
   4  14   4      744.35      740.53     42.35 o 
   5  14   4     2536.17     2528.55     76.76 o 
   6  14   4       99.62       76.27     24.20 o 
   7  14   4     1070.49     1102.09     53.37 o 
   8  14   4      550.78      562.58     43.79 o 
  -7  15   4      898.12     1036.37     67.80 o 
  -6  15   4      605.88      676.15     59.43 o 
  -5  15   4       63.70       66.19     31.64 o 
  -4  15   4      175.25      133.58     34.06 o 
  -3  15   4     1063.66     1121.38     52.53 o 
  -2  15   4     1108.27     1204.90     54.30 o 
  -1  15   4      653.03      725.25     40.44 o 
   0  15   4      868.48      834.54     45.89 o 
   1  15   4      644.12      668.22     41.48 o 
   2  15   4     1106.15     1224.21     62.57 o 
   3  15   4     1018.61      981.56     58.27 o 
   4  15   4      156.67      133.40     33.83 o 
   5  15   4       41.84       25.85     23.98 o 
   6  15   4      664.34      780.10     46.23 o 
   7  15   4      932.53     1033.13     53.91 o 
  -5  16   4     1225.50     1269.14     77.94 o 
  -4  16   4     1643.47     1797.01     89.79 o 
  -3  16   4      328.88      390.45     45.57 o 
  -2  16   4      895.24      846.61     48.58 o 
  -1  16   4     1112.25     1072.21     49.89 o 
   0  16   4      944.40      839.65     48.05 o 
   1  16   4     1044.65     1049.82     52.13 o 
   2  16   4      830.73      855.13     57.60 o 
   3  16   4      372.73      357.61     43.65 o 
   4  16   4     1560.71     1648.65    102.29 o 
   5  16   4     1144.70     1196.06     69.62 o 
  -4  17   4       37.83       59.47     33.30 o 
  -3  17   4      216.37      203.11     41.19 o 
  -2  17   4      298.50      266.83     35.67 o 
  -1  17   4       16.33       17.19     24.40 o 
   0  17   4      847.60      988.76     59.58 o 
   1  17   4       22.28       -3.17     26.35 o 
   2  17   4      378.19      436.70     47.74 o 
   3  17   4      221.42      259.08     42.78 o 
   4  17   4       44.67       39.50     33.07 o 
   2   0   5       30.72       34.53      5.97 o 
   4   0   5        0.01        3.41      4.79 o 
   5   0   5     1124.59     1040.14     21.28 o 
   6   0   5       30.08       16.78      7.12 o 
   7   0   5    18172.39    17930.71    260.16 o 
   8   0   5      476.80      484.34     23.71 o 
   9   0   5     3314.41     3319.49     61.67 o 
  10   0   5      225.91      231.65     25.05 o 
  11   0   5      275.13      246.71     27.76 o 
  12   0   5      982.46     1032.56     48.11 o 
 -12   1   5     1354.58     1397.50     52.22 o 
 -11   1   5      196.10      233.25     29.35 o 
 -10   1   5     2246.00     2363.58     59.77 o 
  -9   1   5      155.23      169.82     18.59 o 
  -8   1   5     1491.33     1434.21     37.11 o 
  -7   1   5     1347.33     1428.12     34.27 o 
  -6   1   5     3839.41     3817.84     52.04 o 
  -5   1   5     1035.46     1175.11     22.76 o 
  -4   1   5     7851.16     8036.20     86.85 o 
  -3   1   5     2140.32     2122.38     28.53 o 
  -2   1   5    15643.01    16877.29    150.59 o 
  -1   1   5     7460.42     7452.49     90.42 o 
   1   1   5     7691.18     7920.52    113.24 o 
   2   1   5    16532.86    17667.72    151.30 o 
   3   1   5     2186.34     2205.90     28.91 o 
   4   1   5     7823.63     7866.16     99.40 o 
   5   1   5     1036.25     1118.03     22.86 o 
   6   1   5     3621.32     3486.63     49.08 o 
   7   1   5     1334.65     1362.83     29.20 o 
   8   1   5     1501.25     1523.51     38.38 o 
   9   1   5      138.11      119.82     17.68 o 
  10   1   5     2319.84     2451.01     74.82 o 
  11   1   5      206.97      171.12     25.76 o 
  12   1   5     1208.30     1257.39     50.29 o 
 -12   2   5      178.82      174.27     31.82 o 
 -11   2   5      158.54      140.40     25.48 o 
 -10   2   5      745.30      754.39     36.41 o 
  -9   2   5      979.80     1006.52     45.71 o 
  -8   2   5     2847.94     2796.48     54.84 o 
  -7   2   5     3969.03     3813.82     58.72 o 
  -6   2   5     1351.84     1381.26     31.53 o 
  -5   2   5     4549.41     4791.07     62.29 o 
  -4   2   5     1597.42     1663.32     53.12 o 
  -3   2   5      286.08      341.20     11.88 o 
  -2   2   5     6039.01     6404.63    119.19 o 
  -1   2   5    65729.48    68301.63    531.95 o 
   1   2   5    64994.82    67381.85    557.07 o 
   2   2   5     6217.80     6522.42    114.35 o 
   3   2   5      356.51      391.89     12.05 o 
   4   2   5     1670.98     1721.62     29.62 o 
   5   2   5     4419.08     4550.89     56.02 o 
   6   2   5     1359.00     1380.78     48.50 o 
   7   2   5     3570.34     3366.45     51.04 o 
   8   2   5     2861.05     2792.35     51.27 o 
   9   2   5      867.90      854.68     32.33 o 
  10   2   5      762.01      785.40     33.37 o 
  11   2   5      148.01      145.75     24.80 o 
  12   2   5      171.87      167.45     27.13 o 
 -12   3   5      168.41      159.80     32.66 o 
 -11   3   5      579.10      554.29     41.02 o 
 -10   3   5     1117.06     1098.05     49.29 o 
  -9   3   5      723.93      710.77     33.15 o 
  -8   3   5      510.04      452.37     22.84 o 
  -7   3   5      889.61      939.27     28.02 o 
  -6   3   5     2544.26     2641.46     44.69 o 
  -5   3   5     1013.01     1060.38     23.19 o 
  -4   3   5     5985.86     5949.46     65.08 o 
  -3   3   5     3073.89     3067.48     40.46 o 
  -2   3   5     2198.92     2432.25     29.48 o 
   0   3   5     8856.63     9428.20     90.31 o 
   2   3   5     2280.36     2537.49     29.70 o 
   3   3   5     3068.99     3043.42     39.67 o 
   4   3   5     5861.43     5764.34     71.47 o 
   5   3   5      986.53     1005.68     27.86 o 
   6   3   5     2549.60     2605.76     43.70 o 
   7   3   5      870.99      881.45     24.84 o 
   8   3   5      523.20      508.23     24.74 o 
   9   3   5      837.99      799.85     31.53 o 
  10   3   5     1066.44     1092.60     38.34 o 
  11   3   5      504.28      532.81     34.75 o 
  12   3   5      248.18      265.71     30.25 o 
 -12   4   5        0.88        0.46     24.80 o 
 -11   4   5      117.76       89.41     26.82 o 
 -10   4   5     1070.91     1089.89     49.70 o 
  -9   4   5      466.97      460.55     34.64 o 
  -8   4   5      226.74      232.82     19.01 o 
  -7   4   5      609.18      624.76     21.72 o 
  -6   4   5     1848.58     1919.97     42.75 o 
  -5   4   5      591.40      571.12     17.49 o 
  -4   4   5     3253.89     3592.51     48.26 o 
  -3   4   5     1410.59     1446.09     31.28 o 
  -2   4   5     3565.58     3780.49     44.96 o 
  -1   4   5     8207.45     8695.43     92.84 o 
   0   4   5      792.06      751.60     13.71 o 
   1   4   5     8265.09     8868.64     79.86 o 
   2   4   5     3432.77     3576.02     37.37 o 
   3   4   5     1547.00     1598.54     46.40 o 
   4   4   5     3228.37     3486.17     47.45 o 
   5   4   5      710.78      667.68     21.22 o 
   6   4   5     1908.15     1980.41     37.71 o 
   7   4   5      579.53      604.79     23.24 o 
   8   4   5      319.24      304.62     19.63 o 
   9   4   5      337.44      338.19     22.36 o 
  10   4   5     1119.81     1129.84     43.88 o 
  11   4   5      114.83      110.18     20.86 o 
  12   4   5        3.95      -17.55     22.77 o 
 -12   5   5      417.91      505.52     42.78 o 
 -11   5   5     1427.26     1377.89     54.34 o 
 -10   5   5      358.24      380.14     31.77 o 
  -9   5   5       76.73       78.97     21.10 o 
  -8   5   5     1175.42     1170.16     39.96 o 
  -7   5   5      172.87      141.70     15.19 o 
  -6   5   5     3243.16     3245.71     50.51 o 
  -5   5   5      836.09      820.49     22.09 o 
  -4   5   5     4077.82     4055.02     53.31 o 
  -3   5   5     8671.24     9045.17     96.53 o 
  -2   5   5     4663.68     4896.76     69.27 o 
  -1   5   5     8596.29     8827.67    144.41 o 
   1   5   5     8428.46     8478.69     78.51 o 
   2   5   5     4258.04     4568.11     49.27 o 
   3   5   5     8856.60     9142.77     82.33 o 
   4   5   5     4118.23     4154.57     51.35 o 
   5   5   5      790.31      796.39     22.29 o 
   6   5   5     3100.78     3104.58     50.07 o 
   7   5   5      153.22      156.08     15.06 o 
   8   5   5     1166.68     1138.25     33.08 o 
   9   5   5       37.50       11.80     14.19 o 
  10   5   5      467.34      439.43     29.97 o 
  11   5   5     1452.95     1444.04     50.27 o 
  12   5   5      456.99      461.46     40.49 o 
 -12   6   5      554.02      601.11     45.73 o 
 -11   6   5      244.94      255.32     30.80 o 
 -10   6   5       54.25       81.26     22.57 o 
  -9   6   5       29.67       27.78     16.42 o 
  -8   6   5     2175.16     2211.73     54.64 o 
  -7   6   5      759.76      674.08     26.06 o 
  -6   6   5      646.02      707.30     35.69 o 
  -5   6   5      288.36      287.03     16.35 o 
  -4   6   5      168.69      219.38     15.22 o 
  -3   6   5     2939.73     2977.75     43.80 o 
  -2   6   5     1875.28     1950.59     32.62 o 
  -1   6   5     2646.63     2452.14     45.62 o 
   0   6   5    12534.60    13251.51    125.40 o 
   1   6   5     2937.74     2771.51     34.33 o 
   2   6   5     2031.84     2054.80     27.33 o 
   3   6   5     3021.56     3125.70     38.57 o 
   4   6   5      171.93      170.00      7.89 o 
   5   6   5      318.55      311.37     16.61 o 
   6   6   5      644.52      708.54     23.58 o 
   7   6   5      727.50      676.84     25.09 o 
   8   6   5     2005.14     2099.06     45.16 o 
   9   6   5       45.57       21.37     15.76 o 
  10   6   5       42.70       44.72     21.37 o 
  11   6   5      253.99      238.17     27.73 o 
  12   6   5      574.21      526.18     42.26 o 
 -11   7   5      947.55      959.18     48.36 o 
 -10   7   5      107.33       99.92     22.24 o 
  -9   7   5      977.90      898.14     37.50 o 
  -8   7   5       77.07       44.48     16.34 o 
  -7   7   5      894.77      827.38     33.62 o 
  -6   7   5      610.17      624.30     24.20 o 
  -5   7   5     1839.23     1755.82     37.15 o 
  -4   7   5      586.57      555.90     20.44 o 
  -3   7   5     6587.16     6291.86     77.77 o 
  -1   7   5     7311.73     7380.39     79.20 o 
   1   7   5     7012.75     7437.96     75.30 o 
   3   7   5     6140.42     6030.86     63.27 o 
   4   7   5      658.60      657.65     17.02 o 
   5   7   5     1662.91     1678.09     36.82 o 
   6   7   5      629.56      626.43     23.05 o 
   7   7   5      868.71      857.58     29.46 o 
   8   7   5       77.29       54.50     16.18 o 
   9   7   5     1033.66      980.58     37.07 o 
  10   7   5       98.41      134.11     24.32 o 
  11   7   5     1093.94     1142.03     51.57 o 
 -11   8   5       80.94      111.73     27.81 o 
 -10   8   5       43.74       41.62     20.31 o 
  -9   8   5      162.04      160.53     23.03 o 
  -8   8   5     1271.03     1266.92     44.60 o 
  -7   8   5       77.36       73.76     16.75 o 
  -6   8   5      939.40      947.19     29.43 o 
  -5   8   5      788.38      820.00     26.47 o 
  -4   8   5      628.29      635.92     22.62 o 
  -3   8   5     1202.56     1259.28     27.54 o 
  -2   8   5     5851.89     5519.05     63.72 o 
   0   8   5     6469.26     6293.55     74.17 o 
   1   8   5      272.32      272.69     12.22 o 
   2   8   5     5736.28     5548.99     62.61 o 
   3   8   5     1163.59     1194.58     23.83 o 
   4   8   5      625.16      640.19     22.01 o 
   5   8   5      836.89      848.19     25.53 o 
   6   8   5      674.66      694.46     27.11 o 
   7   8   5       58.27       59.50     15.28 o 
   8   8   5     1530.83     1374.48     45.67 o 
   9   8   5      144.24      159.90     23.60 o 
  10   8   5       39.48       25.67     21.20 o 
  11   8   5       81.75       69.43     28.08 o 
 -11   9   5      815.99      819.09     42.27 o 
 -10   9   5      932.65      959.66     42.49 o 
  -9   9   5      287.50      267.95     26.22 o 
  -8   9   5     1110.98     1104.42     40.00 o 
  -7   9   5       11.82       12.72     14.59 o 
  -6   9   5       74.80       78.85     14.05 o 
  -5   9   5      963.64      906.84     28.18 o 
  -4   9   5     5266.01     5137.76     75.56 o 
  -3   9   5     2359.93     2224.43     40.74 o 
  -2   9   5     4082.12     4035.79     50.83 o 
  -1   9   5     2596.32     2602.66     36.72 o 
   0   9   5     5649.98     5711.93     61.45 o 
   1   9   5     2643.89     2657.92     49.38 o 
   2   9   5     4053.02     3989.02     54.72 o 
   3   9   5     2213.76     2104.75     37.26 o 
   4   9   5     5313.81     5248.57     85.43 o 
   5   9   5     1098.83     1097.72     35.13 o 
   6   9   5       80.32       65.12     15.48 o 
   7   9   5       23.07        7.84     15.11 o 
   8   9   5     1139.77     1162.02     43.48 o 
   9   9   5      295.10      270.54     28.26 o 
  10   9   5      960.03      989.90     45.74 o 
  11   9   5      680.49      648.23     46.87 o 
 -10  10   5      235.12      184.16     29.40 o 
  -9  10   5      799.61      736.92     37.00 o 
  -8  10   5      478.60      542.30     31.50 o 
  -7  10   5      466.75      442.89     27.36 o 
  -6  10   5     3227.66     3118.97     63.34 o 
  -5  10   5     1057.03     1108.31     31.46 o 
  -4  10   5      865.23      839.36     27.54 o 
  -3  10   5     1098.63      999.89     30.19 o 
  -2  10   5     1689.44     1617.44     29.67 o 
  -1  10   5      353.63      335.89     13.78 o 
   0  10   5     3803.99     3851.71     53.40 o 
   1  10   5      354.64      319.43     18.99 o 
   2  10   5     1518.83     1387.12     30.21 o 
   3  10   5     1056.69     1023.11     31.76 o 
   4  10   5      811.95      798.03     35.75 o 
   5  10   5     1033.05     1063.09     42.16 o 
   6  10   5     3483.87     3242.52     77.04 o 
   7  10   5      503.35      472.31     34.62 o 
   8  10   5      494.98      580.33     39.30 o 
   9  10   5      828.08      815.99     46.71 o 
  10  10   5      310.19      283.49     34.36 o 
 -10  11   5       20.29        9.43     25.43 o 
  -9  11   5      804.24      822.36     43.90 o 
  -8  11   5       44.43       33.10     20.88 o 
  -7  11   5     1613.53     1504.86     51.10 o 
  -6  11   5      332.30      291.49     26.68 o 
  -5  11   5     2470.99     2437.74     55.35 o 
  -4  11   5     2708.22     2534.64     52.99 o 
  -3  11   5     3903.16     3933.70     67.13 o 
  -2  11   5        5.28        1.45     10.97 o 
  -1  11   5      247.20      248.41     15.22 o 
   0  11   5      330.31      349.93     16.82 o 
   1  11   5      328.60      293.23     20.27 o 
   2  11   5       12.49        9.79     11.01 o 
   3  11   5     4210.07     4176.08     82.07 o 
   4  11   5     2819.27     2724.22     66.35 o 
   5  11   5     2891.58     2795.57     74.12 o 
   6  11   5      303.83      335.94     29.77 o 
   7  11   5     1721.55     1700.40     66.16 o 
   8  11   5       36.63       21.04     20.83 o 
   9  11   5      723.73      765.75     47.14 o 
  10  11   5       18.27        7.60     24.44 o 
  -9  12   5       54.03       21.44     26.26 o 
  -8  12   5     1655.69     1690.42     65.64 o 
  -7  12   5      556.08      550.54     40.07 o 
  -6  12   5     1193.62     1142.25     50.09 o 
  -5  12   5     1232.83     1176.67     56.73 o 
  -4  12   5      374.00      352.28     29.48 o 
  -3  12   5      160.01      130.77     21.73 o 
  -2  12   5      508.29      495.13     32.28 o 
  -1  12   5      154.81      130.89     20.18 o 
   0  12   5      517.40      583.52     30.98 o 
   1  12   5      140.33      141.20     16.92 o 
   2  12   5      537.80      574.07     31.10 o 
   3  12   5      171.59      176.50     22.09 o 
   4  12   5      355.31      352.67     28.35 o 
   5  12   5     1255.54     1083.88     45.63 o 
   6  12   5     1015.95     1055.45     47.55 o 
   7  12   5      508.85      434.53     36.22 o 
   8  12   5     1775.42     1830.00     67.04 o 
   9  12   5       68.72       53.86     26.19 o 
  -8  13   5      440.47      453.13     41.02 o 
  -7  13   5      116.40      107.52     27.62 o 
  -6  13   5     1052.32     1084.53     51.09 o 
  -5  13   5     1358.74     1419.45     68.77 o 
  -4  13   5     2265.44     2314.27     73.31 o 
  -3  13   5      368.50      412.51     32.09 o 
  -2  13   5     1621.03     1614.27     56.43 o 
  -1  13   5      849.89      955.42     40.98 o 
   0  13   5      326.40      317.16     26.62 o 
   1  13   5      909.05      866.68     45.21 o 
   2  13   5     1851.99     1836.71     58.06 o 
   3  13   5      274.02      295.50     26.96 o 
   4  13   5     2240.99     2246.22     63.08 o 
   5  13   5     1479.03     1453.78     57.37 o 
   6  13   5     1122.40     1110.68     49.59 o 
   7  13   5      127.98      121.38     26.19 o 
   8  13   5      426.42      399.76     38.10 o 
  -8  14   5      607.88      616.04     47.17 o 
  -7  14   5      878.67      855.39     53.40 o 
  -6  14   5     1342.42     1434.25     80.77 o 
  -5  14   5      551.13      484.29     46.20 o 
  -4  14   5      274.58      243.92     29.40 o 
  -3  14   5      237.99      263.26     29.35 o 
  -2  14   5      339.31      340.21     33.89 o 
  -1  14   5      224.01      270.44     27.43 o 
   0  14   5      171.58      184.47     26.77 o 
   1  14   5      244.35      257.75     28.94 o 
   2  14   5      294.68      257.85     34.37 o 
   3  14   5      195.66      186.21     27.61 o 
   4  14   5      270.90      228.03     27.43 o 
   5  14   5      549.15      519.87     36.90 o 
   6  14   5     1319.66     1271.52     56.99 o 
   7  14   5      892.68      893.79     49.06 o 
   8  14   5      600.65      635.37     45.99 o 
  -6  15   5      258.21      279.35     43.04 o 
  -5  15   5      768.76      871.07     64.26 o 
  -4  15   5      475.27      549.86     50.34 o 
  -3  15   5      830.60      869.16     47.02 o 
  -2  15   5      385.84      370.82     34.48 o 
  -1  15   5      632.77      648.51     39.08 o 
   0  15   5        7.38        3.05     20.21 o 
   1  15   5      581.17      606.78     40.05 o 
   2  15   5      374.14      355.27     44.89 o 
   3  15   5      753.27      736.91     81.30 o 
   4  15   5      585.75      566.61     49.11 o 
   5  15   5      739.77      770.54     58.74 o 
   6  15   5      233.85      241.03     32.57 o 
  -5  16   5      587.00      637.11     60.77 o 
  -4  16   5       95.63      104.49     33.92 o 
  -3  16   5      133.09       94.69     26.88 o 
  -2  16   5      200.11      172.74     30.68 o 
  -1  16   5      130.59      139.10     27.23 o 
   0  16   5       33.46       28.05     21.40 o 
   1  16   5      193.90      178.51     35.12 o 
   2  16   5      184.93      162.02     35.60 o 
   3  16   5      144.65      123.71     34.40 o 
   4  16   5       88.72      106.58     34.95 o 
   5  16   5      628.61      611.55     54.43 o 
  -3  17   5      170.61      168.95     39.92 o 
  -2  17   5      341.01      291.10     35.96 o 
  -1  17   5      156.43      151.22     34.36 o 
   0  17   5     2084.51     2204.21     85.19 o 
   1  17   5      159.80      143.90     34.49 o 
   2  17   5      270.15      298.26     42.69 o 
   3  17   5      150.67      127.28     36.86 o 
   0   0   6    18906.50    20124.32    220.77 o 
   1   0   6     2010.14     2160.04     25.61 o 
   3   0   6     2935.82     2929.26     54.58 o 
   5   0   6    10226.71     9930.25    102.29 o 
   6   0   6     6790.23     6928.26    100.29 o 
   7   0   6       19.64       12.16     10.11 o 
   8   0   6     1583.91     1614.19     39.53 o 
   9   0   6        5.51       -6.05     12.62 o 
  10   0   6      155.15      202.21     24.01 o 
  11   0   6     2468.43     2462.13     64.30 o 
  12   0   6       51.71       44.97     22.52 o 
 -12   1   6      536.92      542.44     39.34 o 
 -11   1   6      361.11      364.60     30.68 o 
 -10   1   6     1021.31      952.78     40.03 o 
  -9   1   6     1277.76     1258.93     37.26 o 
  -8   1   6     4602.78     4658.84     70.57 o 
  -7   1   6     1790.63     1748.25     38.33 o 
  -6   1   6     9747.56     9645.40    102.47 o 
  -5   1   6     2364.08     2356.97     36.51 o 
  -4   1   6     1571.09     1665.28     26.68 o 
  -3   1   6     4739.11     4865.07     52.36 o 
  -2   1   6     2693.45     2725.23     33.22 o 
  -1   1   6    21044.81    20602.57    156.29 o 
   0   1   6    15763.20    16853.05    122.49 o 
   1   1   6    21218.01    21246.36    162.77 o 
   2   1   6     3156.44     3096.18     34.71 o 
   3   1   6     4581.55     4770.15     53.05 o 
   4   1   6     1643.99     1761.67     27.47 o 
   5   1   6     2428.91     2428.43     38.71 o 
   6   1   6     9772.12     9493.69    111.65 o 
   7   1   6     1686.60     1635.62     32.65 o 
   8   1   6     4104.99     4001.64     71.82 o 
   9   1   6     1232.02     1210.72     37.10 o 
  10   1   6     1152.28     1132.65     38.14 o 
  11   1   6      391.33      459.53     32.87 o 
  12   1   6      577.55      588.41     38.28 o 
 -12   2   6      520.92      542.38     43.67 o 
 -11   2   6      161.16      152.54     29.01 o 
 -10   2   6     1604.29     1552.65     57.51 o 
  -9   2   6     3479.93     3487.23     63.36 o 
  -8   2   6       72.09       52.03     13.34 o 
  -7   2   6     1094.11     1173.37     31.51 o 
  -6   2   6     1185.52     1254.48     29.83 o 
  -5   2   6     9064.02     9153.51    103.59 o 
  -4   2   6      126.86      126.76      9.71 o 
  -3   2   6     9238.22     9601.42     95.04 o 
  -2   2   6     3333.31     3483.72     36.91 o 
  -1   2   6    22687.70    24484.96    201.59 o 
   0   2   6    18288.66    19020.18    195.65 o 
   1   2   6    23439.79    25480.78    212.68 o 
   2   2   6     3206.88     3362.47     37.73 o 
   3   2   6     9955.62    10328.06     95.06 o 
   4   2   6      184.37      164.80      9.44 o 
   5   2   6     9502.48     9402.56     95.90 o 
   6   2   6     1072.42     1119.86     25.47 o 
   7   2   6     1144.44     1163.13     27.94 o 
   8   2   6       53.83       56.03     13.16 o 
   9   2   6     3447.76     3493.97     64.36 o 
  10   2   6     1587.68     1523.40     44.04 o 
  11   2   6      118.61      112.49     22.64 o 
  12   2   6      507.80      561.06     37.53 o 
 -12   3   6      140.68       97.05     29.61 o 
 -11   3   6      285.70      318.40     34.31 o 
 -10   3   6      486.37      437.72     35.06 o 
  -9   3   6     4666.18     4529.85     81.36 o 
  -8   3   6     1079.68     1117.40     32.78 o 
  -7   3   6     2972.81     3002.44     61.16 o 
  -6   3   6     2410.19     2347.25     41.58 o 
  -5   3   6     2294.75     2150.19     37.11 o 
  -3   3   6       21.43       18.33      5.28 o 
  -2   3   6     5955.02     6094.95     61.84 o 
  -1   3   6     2752.10     2925.95     33.76 o 
   0   3   6    10569.68    11333.20    107.72 o 
   1   3   6     2451.44     2709.24     29.30 o 
   2   3   6     5758.33     5938.93     59.48 o 
   3   3   6       17.41       25.48      6.05 o 
   5   3   6     2323.47     2184.36     34.82 o 
   6   3   6     2303.72     2264.50     38.06 o 
   7   3   6     2824.02     2719.68     44.99 o 
   8   3   6     1017.26     1063.72     29.23 o 
   9   3   6     4712.74     4743.77     77.26 o 
  10   3   6      412.87      403.66     26.40 o 
  11   3   6      286.27      289.89     25.71 o 
  12   3   6      139.11      116.85     25.80 o 
 -12   4   6      677.90      619.59     44.94 o 
 -11   4   6     1303.80     1255.32     55.17 o 
 -10   4   6     1532.20     1540.70     57.18 o 
  -9   4   6      550.67      578.19     36.31 o 
  -8   4   6      588.50      566.10     28.63 o 
  -7   4   6      247.98      228.90     16.39 o 
  -5   4   6     3982.16     3913.10     50.85 o 
  -3   4   6     7252.27     7121.00     74.79 o 
  -1   4   6     3994.50     4178.12     51.35 o 
   1   4   6     3996.61     3979.37     44.65 o 
   3   4   6     7595.27     7544.71     73.59 o 
   5   4   6     3949.15     3868.58     54.08 o 
   7   4   6      217.96      208.45     14.74 o 
   8   4   6      590.66      552.97     22.68 o 
   9   4   6      678.16      637.52     28.59 o 
  10   4   6     1435.70     1444.09     43.34 o 
  11   4   6     1340.34     1246.44     43.22 o 
  12   4   6      662.71      688.15     44.94 o 
 -12   5   6      748.42      768.36     49.15 o 
 -11   5   6      493.41      493.06     37.47 o 
 -10   5   6       34.83       41.67     21.51 o 
  -9   5   6     2045.50     2179.00     63.51 o 
  -8   5   6       29.61       20.68     16.79 o 
  -7   5   6      112.13       90.09     13.26 o 
  -6   5   6      425.74      432.63     18.81 o 
  -5   5   6      428.45      415.95     15.22 o 
  -4   5   6      772.13      741.35     19.20 o 
  -2   5   6    12332.54    12479.20    134.87 o 
  -1   5   6    13078.67    13410.82    137.93 o 
   0   5   6    18440.21    18493.07    154.99 o 
   1   5   6    13132.67    13501.38    114.49 o 
   2   5   6    12279.08    12389.27    106.43 o 
   4   5   6      724.12      701.94     19.29 o 
   5   5   6      456.96      466.52     18.08 o 
   6   5   6      556.31      558.32     21.04 o 
   7   5   6      104.98      105.00     13.68 o 
   8   5   6       36.18       29.76     12.92 o 
   9   5   6     1874.52     2024.68     43.45 o 
  10   5   6       48.05       48.67     17.26 o 
  11   5   6      529.72      540.76     34.32 o 
  12   5   6      746.88      775.46     47.03 o 
 -12   6   6      624.31      680.00     47.58 o 
 -11   6   6      291.16      234.51     30.69 o 
 -10   6   6     1201.85     1173.18     48.64 o 
  -9   6   6      153.80      138.43     24.71 o 
  -8   6   6      825.57      791.14     34.71 o 
  -7   6   6      537.03      511.56     23.83 o 
  -6   6   6      141.87      121.61     13.41 o 
  -5   6   6      905.20      816.02     25.19 o 
  -4   6   6     2084.67     1987.79     32.45 o 
  -3   6   6     1718.54     1792.13     32.18 o 
  -2   6   6     3967.77     3794.44     61.06 o 
   2   6   6     4228.22     4032.71     42.08 o 
   3   6   6     1619.30     1734.63     26.63 o 
   4   6   6     1905.94     1778.58     28.70 o 
   5   6   6      797.23      789.26     22.71 o 
   6   6   6      119.60      107.46     16.62 o 
   7   6   6      501.73      459.79     21.74 o 
   8   6   6      888.03      852.05     29.93 o 
   9   6   6      188.25      159.76     20.52 o 
  10   6   6     1315.24     1332.58     44.36 o 
  11   6   6      358.06      335.06     29.93 o 
  12   6   6      561.98      589.69     38.42 o 
 -11   7   6      231.88      244.41     32.26 o 
 -10   7   6      511.40      480.99     36.41 o 
  -9   7   6     1288.86     1258.32     51.67 o 
  -8   7   6      938.02      907.83     37.31 o 
  -7   7   6       46.51       35.60     13.09 o 
  -6   7   6      196.90      176.91     15.82 o 
  -5   7   6      729.13      771.77     37.15 o 
  -4   7   6     1159.77     1230.23     30.07 o 
  -3   7   6     1625.48     1579.42     30.83 o 
  -2   7   6     1166.39     1069.58     24.68 o 
  -1   7   6    10360.48    10370.27    146.51 o 
   0   7   6     2643.33     2442.48     33.87 o 
   1   7   6    10475.68    10361.15    102.15 o 
   2   7   6     1179.03     1095.97     19.28 o 
   3   7   6     1637.81     1595.68     25.78 o 
   4   7   6     1215.17     1304.62     26.81 o 
   5   7   6      857.64      889.67     24.26 o 
   6   7   6      195.58      155.62     14.39 o 
   7   7   6       77.46       65.15     14.24 o 
   8   7   6      859.02      839.83     32.87 o 
   9   7   6     1413.51     1350.49     42.33 o 
  10   7   6      521.28      495.31     34.41 o 
  11   7   6      227.28      273.11     28.94 o 
 -11   8   6      347.71      338.31     34.58 o 
 -10   8   6     1508.02     1653.74     57.62 o 
  -9   8   6      280.64      248.61     28.16 o 
  -8   8   6      120.68      102.73     19.02 o 
  -7   8   6       33.28       14.29     14.87 o 
  -6   8   6     1746.96     1688.03     39.96 o 
  -5   8   6      950.93      935.49     28.93 o 
  -4   8   6     2716.26     2527.49     46.22 o 
  -3   8   6      976.25      958.57     24.71 o 
  -2   8   6     6479.41     6560.51     72.89 o 
  -1   8   6      665.07      661.87     18.77 o 
   0   8   6       45.27       34.66      7.11 o 
   1   8   6      694.76      703.00     23.72 o 
   2   8   6     6125.16     6090.90     70.08 o 
   3   8   6     1032.83     1039.79     22.35 o 
   4   8   6     2673.62     2514.07     44.06 o 
   5   8   6     1032.32     1051.82     29.72 o 
   6   8   6     1660.30     1646.40     44.60 o 
   7   8   6       30.81        8.95     14.44 o 
   8   8   6      135.85      109.68     20.81 o 
   9   8   6      253.80      222.76     25.52 o 
  10   8   6     1548.56     1552.00     54.03 o 
  11   8   6      355.30      310.45     38.75 o 
 -11   9   6       51.86       35.01     25.33 o 
 -10   9   6     1667.80     1681.94     53.67 o 
  -9   9   6      934.51      958.01     39.97 o 
  -8   9   6      473.96      449.57     28.95 o 
  -7   9   6     1276.94     1249.53     40.88 o 
  -6   9   6       56.65       57.86     13.75 o 
  -5   9   6      750.35      757.93     26.98 o 
  -4   9   6     1588.32     1528.13     39.95 o 
  -3   9   6      754.15      740.52     24.30 o 
  -2   9   6      866.48      813.34     21.74 o 
  -1   9   6     8085.51     7812.54    125.67 o 
   0   9   6      460.90      423.01     18.32 o 
   1   9   6     7744.66     7427.56     90.11 o 
   2   9   6      858.42      822.28     22.54 o 
   3   9   6      692.83      727.81     21.92 o 
   4   9   6     1682.05     1622.00     42.97 o 
   5   9   6      629.58      605.55     31.95 o 
   6   9   6       62.64       65.06     18.99 o 
   7   9   6     1515.54     1408.72     44.29 o 
   8   9   6      454.31      467.76     30.83 o 
   9   9   6      957.91      923.06     42.27 o 
  10   9   6     1586.97     1659.72     56.58 o 
  11   9   6       53.48       73.63     29.50 o 
 -10  10   6      700.55      682.17     38.27 o 
  -9  10   6       95.61       74.34     21.91 o 
  -8  10   6       71.28       60.66     19.02 o 
  -7  10   6      993.21      907.06     36.47 o 
  -6  10   6      382.50      402.15     25.52 o 
  -5  10   6      138.49      153.83     15.75 o 
  -4  10   6     5335.50     5256.20     75.45 o 
  -3  10   6      921.38      938.77     29.78 o 
  -2  10   6     3867.96     3868.34     52.52 o 
  -1  10   6      478.42      491.71     17.34 o 
   0  10   6        2.94        8.02      8.45 o 
   1  10   6      475.25      445.81     22.72 o 
   2  10   6     3995.18     4032.52     56.62 o 
   3  10   6      858.16      877.71     35.13 o 
   4  10   6     5295.98     5163.06     96.58 o 
   5  10   6      117.06      125.69     21.24 o 
   6  10   6      472.03      477.78     33.82 o 
   7  10   6     1023.59     1004.96     45.27 o 
   8  10   6       55.37       57.40     22.61 o 
   9  10   6      119.92      103.31     26.36 o 
  10  10   6      602.86      642.33     45.53 o 
 -10  11   6      381.00      397.08     37.16 o 
  -9  11   6      378.28      358.13     33.78 o 
  -8  11   6      258.66      248.73     28.89 o 
  -7  11   6      712.83      648.13     36.67 o 
  -6  11   6      709.45      690.89     35.82 o 
  -5  11   6     1525.18     1457.86     37.97 o 
  -4  11   6     2012.10     1974.65     43.99 o 
  -3  11   6      293.45      311.27     18.61 o 
  -2  11   6      570.19      593.21     25.16 o 
  -1  11   6     2391.26     2475.70     40.89 o 
   0  11   6       28.13       20.15      9.65 o 
   1  11   6     2611.50     2613.27     52.58 o 
   2  11   6      558.04      578.89     24.87 o 
   3  11   6      350.28      382.84     26.96 o 
   4  11   6     2132.66     2033.39     56.97 o 
   5  11   6     1570.36     1539.03     51.51 o 
   6  11   6      799.29      844.23     41.17 o 
   7  11   6      626.75      729.33     41.74 o 
   8  11   6      305.31      251.71     31.27 o 
   9  11   6      430.21      408.99     37.76 o 
  10  11   6      358.25      332.37     37.97 o 
  -9  12   6      167.19      114.39     27.69 o 
  -8  12   6     1015.57     1090.81     48.07 o 
  -7  12   6      219.47      170.32     25.14 o 
  -6  12   6     2782.05     2837.87     72.20 o 
  -5  12   6      144.14      143.10     21.25 o 
  -4  12   6     1570.55     1539.80     62.01 o 
  -3  12   6      135.25      147.27     22.60 o 
  -2  12   6      919.97      969.37     42.52 o 
  -1  12   6     1186.20     1223.58     39.46 o 
   0  12   6      300.13      303.65     20.31 o 
   1  12   6     1271.82     1162.55     74.74 o 
   2  12   6     1141.63     1129.51     36.05 o 
   3  12   6      200.97      189.12     22.69 o 
   4  12   6     1811.86     1697.39     53.03 o 
   5  12   6      172.75      149.39     24.08 o 
   6  12   6     2856.20     2816.81     75.38 o 
   7  12   6      236.87      184.51     28.68 o 
   8  12   6      984.25     1115.41     52.31 o 
   9  12   6      146.17      165.98     31.56 o 
  -8  13   6      141.58      134.82     31.42 o 
  -7  13   6     1225.83     1250.61     55.97 o 
  -6  13   6      230.40      255.46     32.09 o 
  -5  13   6     1514.36     1481.86     65.27 o 
  -4  13   6       84.68       86.75     22.27 o 
  -3  13   6      129.97      116.35     23.24 o 
  -2  13   6     1017.09     1024.78     45.78 o 
  -1  13   6      121.83      117.46     21.83 o 
   0  13   6      969.10     1029.07     45.85 o 
   1  13   6       57.55       39.00     18.98 o 
   2  13   6     1039.76      956.38     60.53 o 
   3  13   6      169.86      203.67     24.70 o 
   4  13   6      101.23       98.61     21.41 o 
   5  13   6     1379.32     1428.83     52.88 o 
   6  13   6      239.64      256.43     30.12 o 
   7  13   6     1185.07     1257.67     57.83 o 
   8  13   6      122.68      138.99     29.60 o 
  -7  14   6       39.41       45.17     27.51 o 
  -6  14   6       31.74       43.79     29.58 o 
  -5  14   6      421.11      483.50     48.39 o 
  -4  14   6      935.96      945.84     47.00 o 
  -3  14   6      980.62      953.12     46.85 o 
  -2  14   6      247.53      252.74     29.60 o 
  -1  14   6       74.96       80.26     21.72 o 
   0  14   6      180.15      209.05     27.90 o 
   1  14   6      110.16      111.44     23.77 o 
   2  14   6      179.05      200.37     32.96 o 
   3  14   6     1210.44     1225.24     47.10 o 
   4  14   6      809.58      809.71     41.86 o 
   5  14   6      507.34      549.39     37.74 o 
   6  14   6       44.02       41.10     23.95 o 
   7  14   6       36.46        6.95     23.20 o 
  -6  15   6     1261.32     1334.24     80.24 o 
  -5  15   6      425.16      420.01     46.97 o 
  -4  15   6        0.06        7.58     26.66 o 
  -3  15   6      353.04      347.75     34.20 o 
  -2  15   6      280.41      238.90     30.60 o 
  -1  15   6      206.19      209.59     27.86 o 
   0  15   6       22.27       30.64     22.10 o 
   1  15   6      166.60      150.95     26.45 o 
   2  15   6      284.94      288.55     37.66 o 
   3  15   6      348.68      297.21     39.71 o 
   4  15   6        1.23        7.13     25.51 o 
   5  15   6      410.81      399.72     35.37 o 
   6  15   6     1300.51     1389.01     60.83 o 
  -5  16   6      400.44      432.70     49.48 o 
  -4  16   6      776.28      660.10     59.62 o 
  -3  16   6     1464.09     1549.55     86.26 o 
  -2  16   6      667.68      639.53     43.80 o 
  -1  16   6       74.32       73.82     24.14 o 
   0  16   6       24.34       29.00     23.16 o 
   1  16   6       49.84       58.02     29.02 o 
   2  16   6      615.03      522.06     48.21 o 
   3  16   6     1343.04     1357.82     71.55 o 
   4  16   6      741.92      898.16     60.62 o 
   5  16   6      315.51      353.11     46.78 o 
  -3  17   6      187.83      204.11     42.15 o 
  -2  17   6      391.64      387.85     39.46 o 
  -1  17   6      206.03      165.62     33.06 o 
   0  17   6      568.52      600.52     50.21 o 
   1  17   6      208.04      173.73     38.22 o 
   2  17   6      440.76      441.73     48.57 o 
   3  17   6      155.64      196.78     40.58 o 
   2   0   7     3323.45     3586.30     40.34 o 
   4   0   7     4753.00     4714.73     55.18 o 
   5   0   7     4665.67     4453.84     76.46 o 
   6   0   7     1632.98     1718.67     31.94 o 
   7   0   7     7557.12     7254.79     99.47 o 
   8   0   7      270.50      270.63     19.83 o 
   9   0   7     2411.09     2340.59     51.01 o 
  10   0   7      610.11      591.50     29.81 o 
  11   0   7       43.10       23.29     19.60 o 
  12   0   7       41.77       21.54     21.55 o 
 -12   1   7      264.06      278.90     36.49 o 
 -11   1   7      489.87      547.66     34.59 o 
 -10   1   7     1429.71     1435.45     47.22 o 
  -9   1   7     1241.40     1266.96     37.58 o 
  -8   1   7     4479.29     4440.24     70.01 o 
  -7   1   7     6855.45     6720.68     88.77 o 
  -6   1   7     2877.57     2723.43     47.08 o 
  -5   1   7     3446.81     3544.32     45.40 o 
  -4   1   7     3361.71     3195.48     40.60 o 
  -3   1   7     3551.08     3622.34     42.46 o 
  -2   1   7    11296.33    11744.08    104.91 o 
   0   1   7      304.01      289.95      7.28 o 
   2   1   7    12193.10    12310.70    105.18 o 
   3   1   7     3454.46     3563.33     43.09 o 
   4   1   7     3282.10     2975.29     40.85 o 
   5   1   7     3164.29     3111.74     43.63 o 
   6   1   7     3052.62     2876.96     42.58 o 
   7   1   7     6825.17     6717.47     80.08 o 
   8   1   7     4427.89     4288.04     96.64 o 
   9   1   7     1319.78     1356.85     38.93 o 
  10   1   7     1266.58     1364.57     41.94 o 
  11   1   7      516.12      541.41     34.59 o 
  12   1   7      278.18      267.51     30.20 o 
 -12   2   7       52.88       39.33     27.13 o 
 -11   2   7      339.03      325.97     34.68 o 
 -10   2   7     1167.38     1113.65     42.07 o 
  -9   2   7      142.91      126.21     18.08 o 
  -8   2   7      751.77      755.73     28.23 o 
  -7   2   7    10675.20    10488.82    121.30 o 
  -6   2   7     1547.84     1490.53     32.66 o 
  -4   2   7     8676.58     8878.20     88.81 o 
  -3   2   7     1571.48     1533.52     24.90 o 
  -2   2   7      513.14      521.27     11.66 o 
  -1   2   7     5186.36     5503.76     51.52 o 
   0   2   7     2325.43     2442.97     26.06 o 
   1   2   7     5253.44     5589.21     53.25 o 
   2   2   7      428.96      448.41     12.10 o 
   3   2   7     1589.48     1523.43     25.30 o 
   4   2   7     8333.73     8563.12     87.87 o 
   6   2   7     1481.92     1483.86     29.45 o 
   7   2   7    10404.60     9951.24    109.75 o 
   8   2   7      710.30      673.70     26.17 o 
   9   2   7       87.41       71.70     18.55 o 
  10   2   7     1212.54     1161.19     39.02 o 
  11   2   7      359.75      388.60     31.52 o 
  12   2   7       30.61        8.85     21.36 o 
 -12   3   7      495.50      533.42     42.50 o 
 -11   3   7      856.27      850.61     47.99 o 
 -10   3   7     2695.35     2833.54     77.10 o 
  -9   3   7       49.44       24.16     18.41 o 
  -8   3   7     3766.08     3706.23     62.45 o 
  -7   3   7      193.53      195.54     15.79 o 
  -6   3   7     1328.37     1260.57     29.69 o 
  -5   3   7     1105.99     1260.45     34.91 o 
  -4   3   7     4969.12     4844.60     62.69 o 
  -1   3   7    21929.64    23018.05    180.14 o 
   1   3   7    21613.72    23043.17    173.69 o 
   2   3   7     2264.46     2357.01     26.92 o 
   3   3   7     2838.28     2680.53     37.12 o 
   4   3   7     5768.19     5582.49     60.74 o 
   5   3   7     1107.95     1237.02     25.49 o 
   6   3   7     1322.24     1213.20     27.17 o 
   7   3   7      152.93      145.99     13.22 o 
   8   3   7     3881.61     3761.03     62.02 o 
   9   3   7       51.43       47.82     16.73 o 
  10   3   7     2493.07     2519.21     59.74 o 
  11   3   7      799.68      821.42     36.17 o 
  12   3   7      370.33      379.43     33.19 o 
 -12   4   7      134.31      162.77     32.75 o 
 -11   4   7      352.50      388.31     36.49 o 
 -10   4   7     1246.21     1191.51     51.98 o 
  -9   4   7      290.12      282.80     29.08 o 
  -8   4   7     2566.05     2595.53     57.59 o 
  -7   4   7      256.92      260.34     17.09 o 
  -6   4   7     1054.92     1065.49     27.96 o 
  -5   4   7     1239.16     1368.44     27.97 o 
  -4   4   7     3500.68     3376.28     45.62 o 
  -3   4   7     4300.29     4144.12     45.99 o 
  -2   4   7     2361.84     2438.93     29.50 o 
  -1   4   7    13660.74    14135.04    135.40 o 
   0   4   7    12188.32    12418.11    107.78 o 
   1   4   7    13346.46    13962.21    126.34 o 
   2   4   7     2093.19     2238.98     29.94 o 
   3   4   7     4105.81     4044.07     44.11 o 
   4   4   7     3295.38     3203.29     45.58 o 
   5   4   7     1073.19     1175.38     27.09 o 
   6   4   7     1166.17     1203.70     27.21 o 
   7   4   7      214.35      184.42     14.64 o 
   8   4   7     2268.80     2230.43     43.33 o 
   9   4   7      320.24      308.68     21.97 o 
  10   4   7     1285.94     1306.62     52.40 o 
  11   4   7      366.23      386.37     28.37 o 
  12   4   7      113.14      114.00     28.94 o 
 -12   5   7      147.29      122.27     30.61 o 
 -11   5   7     1938.59     2092.50     74.09 o 
 -10   5   7      460.60      452.63     35.60 o 
  -9   5   7      473.11      485.21     34.37 o 
  -8   5   7      214.68      199.77     20.87 o 
  -7   5   7      141.97      103.46     16.09 o 
  -6   5   7      368.17      315.92     18.57 o 
  -5   5   7      687.34      673.67     18.63 o 
  -4   5   7     2685.18     2625.97     40.02 o 
  -3   5   7    10314.84    10532.09    102.03 o 
  -2   5   7     6324.14     6675.42     69.58 o 
  -1   5   7     5423.90     5691.65     69.26 o 
   0   5   7     5860.21     6160.78     60.42 o 
   1   5   7     5789.53     5967.47     57.61 o 
   2   5   7     5983.93     6363.52     65.12 o 
   3   5   7    11009.21    11429.77    104.43 o 
   4   5   7     2563.48     2499.08     35.94 o 
   5   5   7      714.00      681.18     21.06 o 
   6   5   7      296.24      272.04     16.43 o 
   7   5   7      169.98      131.01     15.80 o 
   8   5   7      250.43      254.96     19.99 o 
   9   5   7      370.50      340.88     23.11 o 
  10   5   7      400.33      411.41     27.06 o 
  11   5   7     1860.54     2004.88     58.56 o 
  12   5   7      163.27      120.06     29.06 o 
 -12   6   7      721.49      813.95     68.62 o 
 -11   6   7      926.04      950.66     48.13 o 
 -10   6   7      455.40      451.26     36.83 o 
  -9   6   7      254.04      239.91     27.68 o 
  -8   6   7      167.35      165.31     23.75 o 
  -7   6   7     1207.30     1257.50     35.20 o 
  -6   6   7        4.70        7.24      9.74 o 
  -5   6   7       10.41       18.57      9.48 o 
  -4   6   7      870.05      864.49     27.23 o 
  -3   6   7     2066.98     2084.24     37.45 o 
  -2   6   7     2953.66     2890.61     67.35 o 
  -1   6   7     1589.23     1606.87     27.55 o 
   0   6   7    30901.95    31692.57    259.04 o 
   1   6   7     1701.95     1692.06     23.08 o 
   2   6   7     3117.94     2962.34     39.14 o 
   3   6   7     1787.43     1818.97     27.89 o 
   4   6   7      867.44      852.75     19.43 o 
   5   6   7       24.08       28.43      9.12 o 
   6   6   7        9.88       11.20      9.65 o 
   7   6   7     1062.35     1068.64     30.85 o 
   8   6   7       92.62       75.12     15.19 o 
   9   6   7      202.58      220.02     19.67 o 
  10   6   7      481.67      493.28     32.11 o 
  11   6   7      954.93      913.64     46.09 o 
  12   6   7      683.92      651.29     39.60 o 
 -11   7   7     1898.25     1952.39     68.88 o 
 -10   7   7      248.18      218.19     28.75 o 
  -9   7   7      318.11      273.62     29.47 o 
  -8   7   7      197.54      224.28     23.83 o 
  -7   7   7     1833.26     1705.81     41.81 o 
  -6   7   7     2359.75     2305.73     46.87 o 
  -5   7   7      353.31      352.76     18.99 o 
  -4   7   7      535.69      539.49     20.86 o 
  -3   7   7     4854.66     4651.05     61.99 o 
  -2   7   7     2455.34     2394.89     46.54 o 
  -1   7   7     5708.58     5649.99     76.06 o 
   0   7   7    11618.54    11599.75    111.59 o 
   1   7   7     5650.31     5615.43     91.05 o 
   2   7   7     2682.46     2567.81     31.43 o 
   3   7   7     4620.30     4556.40     52.92 o 
   4   7   7      488.46      497.81     17.75 o 
   5   7   7      223.79      223.97     15.00 o 
   6   7   7     2169.37     2151.71     41.50 o 
   7   7   7     1783.55     1741.48     39.28 o 
   8   7   7      146.51      149.10     18.69 o 
   9   7   7      359.44      326.87     25.38 o 
  10   7   7      207.89      173.60     23.56 o 
  11   7   7     1979.98     2095.84     67.44 o 
 -11   8   7      351.72      336.18     35.06 o 
 -10   8   7      364.38      434.89     35.30 o 
  -9   8   7      409.70      440.80     30.16 o 
  -8   8   7      516.93      521.72     31.10 o 
  -7   8   7      414.39      401.41     23.15 o 
  -6   8   7      275.54      230.31     18.42 o 
  -5   8   7     2024.33     2092.35     43.33 o 
  -4   8   7      405.10      422.93     20.13 o 
  -3   8   7     3605.32     3600.13     55.85 o 
  -2   8   7     1849.63     1795.27     32.24 o 
  -1   8   7      517.41      498.41     18.93 o 
   0   8   7    15495.14    15187.82    140.34 o 
   1   8   7      497.49      466.51     16.96 o 
   2   8   7     1919.78     1915.58     36.46 o 
   3   8   7     3928.96     3872.35     51.32 o 
   4   8   7      447.23      465.16     19.81 o 
   5   8   7     1953.20     1962.89     41.30 o 
   6   8   7      350.11      347.22     22.06 o 
   7   8   7      390.84      336.77     25.23 o 
   8   8   7      609.55      583.43     32.52 o 
   9   8   7      341.80      320.23     28.95 o 
  10   8   7      344.96      370.68     35.95 o 
  11   8   7      293.37      288.66     33.37 o 
 -10   9   7      341.32      344.24     30.90 o 
  -9   9   7      439.59      432.39     30.78 o 
  -8   9   7      727.29      729.12     34.59 o 
  -7   9   7      125.57      138.44     20.36 o 
  -6   9   7     1890.08     1865.50     43.66 o 
  -5   9   7     3685.22     3644.12     61.47 o 
  -4   9   7     1044.07     1028.82     34.21 o 
  -3   9   7     3650.05     3502.55     53.12 o 
  -1   9   7     2172.09     2193.17     50.89 o 
   1   9   7     2198.51     2277.25     41.56 o 
   3   9   7     3094.51     2958.86     47.82 o 
   4   9   7     1083.94     1120.12     35.25 o 
   5   9   7     3268.20     3299.65     90.22 o 
   6   9   7     1756.98     1754.83     54.66 o 
   7   9   7      129.93      152.07     23.78 o 
   8   9   7      601.30      573.13     37.78 o 
   9   9   7      531.94      566.40     46.05 o 
  10   9   7      400.88      383.34     38.03 o 
 -10  10   7      150.54      136.20     25.33 o 
  -9  10   7      688.73      686.59     37.04 o 
  -8  10   7      320.34      320.14     27.03 o 
  -7  10   7     1633.67     1673.33     47.72 o 
  -6  10   7      912.76      938.85     32.08 o 
  -5  10   7      711.05      741.21     28.02 o 
  -4  10   7      931.08      927.18     29.65 o 
  -3  10   7     2577.37     2527.80     49.60 o 
  -2  10   7     1039.58     1006.27     25.32 o 
  -1  10   7       48.47       60.82      9.64 o 
   0  10   7     8677.61     8365.99    114.42 o 
   1  10   7       34.81       17.99     11.81 o 
   2  10   7      879.71      854.38     28.58 o 
   3  10   7     2796.03     2663.17     55.65 o 
   4  10   7      927.35      866.38     36.85 o 
   5  10   7      666.18      665.15     35.21 o 
   6  10   7      987.65      972.99     63.39 o 
   7  10   7     1646.38     1775.04     58.35 o 
   8  10   7      331.78      360.81     32.90 o 
   9  10   7      631.44      710.39     44.25 o 
  10  10   7      131.27      118.44     29.95 o 
  -9  11   7      156.59      134.85     27.55 o 
  -8  11   7      269.15      243.09     29.39 o 
  -7  11   7       34.90       10.67     16.68 o 
  -6  11   7     1104.11     1124.93     39.36 o 
  -5  11   7     1689.31     1722.40     41.43 o 
  -4  11   7     3525.58     3322.48     65.90 o 
  -3  11   7     2566.06     2572.01     49.79 o 
  -2  11   7      690.11      718.33     27.82 o 
  -1  11   7      120.99      139.27     12.30 o 
   0  11   7       92.46       81.30     12.48 o 
   1  11   7      167.73      149.66     14.11 o 
   2  11   7      740.50      755.87     27.72 o 
   3  11   7     2306.32     2246.27     58.63 o 
   4  11   7     3435.05     3282.74     74.66 o 
   5  11   7     1593.64     1615.16     53.35 o 
   6  11   7     1236.88     1180.60     47.61 o 
   7  11   7       34.39       22.36     20.76 o 
   8  11   7      193.90      201.19     29.72 o 
   9  11   7      204.12      189.13     30.86 o 
  -9  12   7      135.41      178.69     29.81 o 
  -8  12   7      604.60      599.05     38.90 o 
  -7  12   7      738.15      720.89     39.44 o 
  -6  12   7      773.63      757.79     38.51 o 
  -5  12   7      858.13      899.30     34.89 o 
  -3  12   7     1893.24     1833.69     51.76 o 
  -2  12   7      209.49      236.85     25.64 o 
  -1  12   7      655.98      587.59     29.18 o 
   0  12   7        6.40        6.73     10.61 o 
   1  12   7      560.39      562.09     33.62 o 
   2  12   7      184.89      198.59     19.69 o 
   3  12   7     2095.20     2018.83     56.08 o 
   4  12   7       17.12       11.15     16.30 o 
   5  12   7      833.44      888.96     42.42 o 
   6  12   7      827.13      831.55     42.93 o 
   7  12   7      695.59      657.79     41.68 o 
   8  12   7      690.50      718.68     45.03 o 
   9  12   7      107.61       95.18     28.78 o 
  -8  13   7      421.90      449.10     46.62 o 
  -7  13   7      281.96      242.54     33.89 o 
  -6  13   7       37.62       58.84     24.03 o 
  -5  13   7      972.38      933.38     65.87 o 
  -4  13   7      846.85      845.92     47.62 o 
  -3  13   7      750.44      740.81     40.17 o 
  -2  13   7      649.12      675.86     38.83 o 
  -1  13   7       25.72       14.95     16.86 o 
   0  13   7      345.04      344.77     30.20 o 
   1  13   7       16.24        4.90     17.63 o 
   2  13   7      587.15      527.99     31.83 o 
   3  13   7      601.51      609.35     34.95 o 
   4  13   7      859.28      826.07     40.44 o 
   5  13   7      882.21      878.11     48.91 o 
   6  13   7       46.29       40.59     22.04 o 
   7  13   7      319.20      370.26     35.76 o 
   8  13   7      380.41      382.09     38.15 o 
  -7  14   7     1242.89     1174.28     62.22 o 
  -6  14   7      794.19      834.52     58.42 o 
  -5  14   7      157.28      149.95     34.12 o 
  -4  14   7      231.83      229.37     29.93 o 
  -3  14   7      249.38      319.10     32.25 o 
  -2  14   7      460.91      454.50     35.39 o 
  -1  14   7      566.85      564.43     38.51 o 
   0  14   7      145.06      105.53     24.81 o 
   1  14   7      666.98      661.53     57.79 o 
   2  14   7      372.92      332.34     38.02 o 
   3  14   7      296.20      327.00     29.56 o 
   4  14   7      176.45      180.10     26.70 o 
   5  14   7      128.85      131.32     25.77 o 
   6  14   7      856.57      801.92     45.67 o 
   7  14   7     1221.56     1338.13     57.78 o 
  -6  15   7       96.36       90.82     35.30 o 
  -5  15   7      541.32      558.37     55.56 o 
  -4  15   7     1499.26     1551.63     64.70 o 
  -3  15   7     1180.05     1196.13     54.29 o 
  -2  15   7       46.98       27.47     19.81 o 
  -1  15   7      658.28      621.73     38.81 o 
   0  15   7       71.85       44.39     21.81 o 
   1  15   7      546.75      500.89     52.92 o 
   2  15   7       90.08       94.63     29.86 o 
   3  15   7     1039.16     1012.44     59.46 o 
   4  15   7     1451.30     1491.18     62.71 o 
   5  15   7      477.05      479.40     38.00 o 
   6  15   7       72.05       60.64     26.08 o 
  -5  16   7      536.75      588.21     59.33 o 
  -4  16   7      187.86      187.49     40.48 o 
  -3  16   7      537.18      549.87     43.03 o 
  -2  16   7      198.62      258.65     33.86 o 
  -1  16   7      312.34      307.32     38.28 o 
   0  16   7      716.66      606.37     43.59 o 
   1  16   7      276.72      316.38     40.96 o 
   2  16   7      194.51      236.16     38.62 o 
   3  16   7      543.37      603.70     52.17 o 
   4  16   7      134.73      128.72     35.85 o 
   5  16   7      516.54      530.45     53.10 o 
  -3  17   7       21.12       18.72     26.37 o 
  -2  17   7      991.11     1033.77     55.71 o 
  -1  17   7      312.29      336.35     42.58 o 
   0  17   7       23.53       36.51     33.77 o 
   1  17   7      291.05      335.74     44.02 o 
   2  17   7      963.07     1023.02     65.26 o 
   3  17   7       28.89       56.98     31.15 o 
   1   0   8     2916.59     3092.60     35.38 o 
   3   0   8     3829.45     4033.46     47.21 o 
   5   0   8     5227.35     5021.27     64.31 o 
   6   0   8     7312.41     7161.79     93.13 o 
   7   0   8      205.25      218.00     17.07 o 
   8   0   8     4380.53     4229.96     68.80 o 
   9   0   8      781.67      753.65     44.29 o 
  10   0   8      621.05      644.93     30.83 o 
  11   0   8       39.75        7.06     18.74 o 
  12   0   8      384.22      346.41     32.43 o 
 -12   1   8      230.28      203.16     33.01 o 
 -11   1   8      640.39      636.96     36.45 o 
 -10   1   8      276.87      273.12     23.38 o 
  -9   1   8     2247.19     2285.51     50.39 o 
  -8   1   8     2895.90     2811.96     53.57 o 
  -7   1   8      442.50      468.08     22.07 o 
  -6   1   8     6877.86     6777.30    116.47 o 
  -5   1   8     1051.25     1049.98     22.10 o 
  -3   1   8     6518.72     6699.13     67.32 o 
   0   1   8     2577.49     2675.86     27.38 o 
   3   1   8     5837.01     6020.53     66.70 o 
   5   1   8      912.50      871.72     21.79 o 
   6   1   8     6873.07     6708.17     79.20 o 
   7   1   8      392.67      390.39     21.05 o 
   8   1   8     2825.09     2711.21     53.38 o 
   9   1   8     2253.30     2266.98     50.92 o 
  10   1   8      276.59      238.56     22.55 o 
  11   1   8      684.72      678.01     37.40 o 
  12   1   8      205.48      171.80     27.76 o 
 -12   2   8      163.58      138.11     31.17 o 
 -11   2   8      418.58      401.20     37.56 o 
 -10   2   8       87.27       76.76     19.95 o 
  -9   2   8     2280.26     2273.74     49.95 o 
  -8   2   8     2192.82     2240.07     47.08 o 
  -7   2   8     2501.53     2574.97     56.51 o 
  -6   2   8     2734.86     2686.81     46.10 o 
  -5   2   8     8717.04     8375.15     89.27 o 
  -4   2   8     1060.35     1185.33     22.04 o 
  -3   2   8     8801.24     9142.19     91.36 o 
  -2   2   8     9073.93     9326.44     85.13 o 
   0   2   8     5068.29     5368.41     48.67 o 
   2   2   8     8900.35     9150.82     89.17 o 
   3   2   8     9368.13     9547.50     92.89 o 
   4   2   8     1163.34     1267.31     24.48 o 
   5   2   8     8985.00     8574.19     89.74 o 
   6   2   8     2775.53     2689.74     41.92 o 
   7   2   8     2664.29     2567.62     43.03 o 
   8   2   8     2306.66     2273.32     46.49 o 
   9   2   8     2138.12     2126.53     49.54 o 
  10   2   8       57.18       69.53     17.37 o 
  11   2   8      319.34      298.46     26.20 o 
  12   2   8      195.96      213.21     28.88 o 
 -12   3   8      209.93      218.77     34.26 o 
 -11   3   8      559.14      513.80     42.07 o 
 -10   3   8      369.65      384.24     34.46 o 
  -9   3   8     2897.11     2844.71     65.35 o 
  -8   3   8     1766.97     1723.90     40.71 o 
  -7   3   8      245.80      262.39     18.74 o 
  -6   3   8     1110.61     1057.27     34.50 o 
  -5   3   8      422.57      438.67     17.45 o 
  -4   3   8     6393.63     6623.08     70.20 o 
  -3   3   8     4983.45     5300.71     66.30 o 
  -2   3   8    20294.51    20846.21    168.31 o 
   0   3   8     6301.76     6267.10     60.43 o 
   2   3   8    20233.23    20946.99    167.02 o 
   3   3   8     4554.07     4854.60     53.60 o 
   4   3   8     6078.70     6375.04     70.62 o 
   5   3   8      575.94      599.39     18.24 o 
   6   3   8     1189.59     1129.23     26.01 o 
   7   3   8      227.57      236.20     15.38 o 
   8   3   8     1809.50     1758.26     40.80 o 
   9   3   8     2902.95     2817.42     57.58 o 
  10   3   8      425.53      418.72     27.53 o 
  11   3   8      514.27      474.16     30.22 o 
  12   3   8      227.45      217.45     29.56 o 
 -12   4   8     1271.98     1410.68     62.01 o 
 -11   4   8      259.05      281.80     33.76 o 
 -10   4   8     1392.95     1358.57     57.45 o 
  -9   4   8     2229.66     2275.59     66.21 o 
  -8   4   8     4837.75     4786.85     86.67 o 
  -7   4   8      914.78      918.05     32.39 o 
  -6   4   8      895.91      940.55     26.13 o 
  -5   4   8     2221.11     2258.48     38.54 o 
  -4   4   8     1318.48     1365.29     23.77 o 
  -3   4   8     5181.31     5245.00     66.62 o 
  -2   4   8    21501.79    21545.21    173.61 o 
  -1   4   8     2791.34     2926.49     51.18 o 
   0   4   8    15781.60    16132.48    162.00 o 
   1   4   8     2445.45     2645.85     43.86 o 
   2   4   8    21359.85    21478.97    172.03 o 
   3   4   8     5480.85     5602.35     59.58 o 
   4   4   8     1545.16     1609.33     25.89 o 
   5   4   8     2383.99     2361.21     37.34 o 
   6   4   8     1043.76     1052.60     25.86 o 
   7   4   8     1031.82     1009.81     27.23 o 
   8   4   8     5142.42     5021.34     69.53 o 
   9   4   8     2356.12     2334.84     50.35 o 
  10   4   8     1218.58     1246.88     41.03 o 
  11   4   8      212.30      202.73     24.69 o 
  12   4   8     1256.30     1339.62     54.97 o 
 -12   5   8      445.99      474.89     52.46 o 
 -11   5   8       76.90       65.22     25.74 o 
 -10   5   8      389.34      417.71     36.00 o 
  -9   5   8      626.48      579.19     37.19 o 
  -8   5   8      169.47      211.61     21.49 o 
  -7   5   8      708.72      762.50     31.01 o 
  -6   5   8     1683.93     1558.03     40.80 o 
  -5   5   8      931.56      868.45     26.75 o 
  -4   5   8     2587.05     2582.81     40.74 o 
  -3   5   8     3013.80     2977.74     37.47 o 
  -2   5   8     1306.81     1359.21     21.42 o 
  -1   5   8      631.76      642.54     17.38 o 
   0   5   8      171.27      179.29     12.39 o 
   1   5   8      459.45      420.02     12.79 o 
   2   5   8     1069.48     1052.05     20.54 o 
   3   5   8     2760.60     2783.77     34.90 o 
   4   5   8     2530.37     2576.07     36.92 o 
   5   5   8     1020.70      958.15     24.58 o 
   6   5   8     1700.37     1625.49     32.56 o 
   7   5   8      768.06      747.18     24.31 o 
   8   5   8      128.48      119.19     14.74 o 
   9   5   8      653.40      626.95     28.51 o 
  10   5   8      372.97      427.83     27.68 o 
  11   5   8       91.78       74.99     22.80 o 
  12   5   8      428.20      410.43     34.23 o 
 -11   6   8      344.26      322.12     35.46 o 
 -10   6   8      239.88      293.76     40.47 o 
  -9   6   8      164.69      179.13     27.78 o 
  -8   6   8     1223.16     1141.67     48.89 o 
  -7   6   8      963.11      934.02     35.45 o 
  -6   6   8      189.02      207.91     17.01 o 
  -5   6   8      353.00      350.48     18.53 o 
  -4   6   8     1025.80      991.50     27.74 o 
  -2   6   8     1656.48     1549.18     28.74 o 
  -1   6   8    16323.79    16858.05    148.77 o 
   0   6   8     1566.77     1521.55     23.86 o 
   1   6   8    16490.78    17052.50    139.71 o 
   2   6   8     1839.98     1662.16     30.59 o 
   4   6   8     1205.78     1189.92     29.24 o 
   5   6   8      267.79      281.90     15.64 o 
   6   6   8      229.61      252.59     17.68 o 
   7   6   8      962.94      944.42     29.15 o 
   8   6   8     1372.95     1322.66     33.78 o 
   9   6   8      108.27       92.45     17.41 o 
  10   6   8      191.81      156.49     25.09 o 
  11   6   8      387.13      399.30     32.21 o 
 -11   7   8       95.33       81.24     25.73 o 
 -10   7   8      917.18      897.26     47.22 o 
  -9   7   8       32.54       22.76     20.31 o 
  -8   7   8      180.09      215.43     25.86 o 
  -7   7   8      754.02      798.08     32.72 o 
  -6   7   8      304.09      329.36     20.23 o 
  -5   7   8      213.34      204.05     16.21 o 
  -4   7   8     1082.62     1048.13     28.81 o 
  -3   7   8     1137.87     1163.27     28.77 o 
  -2   7   8     3066.74     3055.09     55.42 o 
  -1   7   8     1303.66     1258.41     24.59 o 
   0   7   8      190.12      220.91      9.85 o 
   1   7   8     1332.11     1236.14     21.10 o 
   2   7   8     3283.02     3221.94     37.87 o 
   3   7   8     1013.42     1039.15     23.09 o 
   4   7   8     1149.81     1073.40     24.94 o 
   5   7   8      258.84      245.38     15.17 o 
   6   7   8      261.67      254.57     17.04 o 
   7   7   8      958.37      896.45     29.05 o 
   8   7   8      132.16      113.93     18.38 o 
   9   7   8       53.18       65.03     16.69 o 
  10   7   8      988.59      915.53     42.99 o 
  11   7   8      112.96      117.68     26.56 o 
 -11   8   8      201.71      198.83     31.26 o 
 -10   8   8      420.95      509.88     38.20 o 
  -9   8   8      528.97      538.51     37.34 o 
  -8   8   8      782.14      756.18     36.58 o 
  -7   8   8      142.65      145.90     17.70 o 
  -6   8   8      645.15      686.60     31.86 o 
  -5   8   8      626.80      626.92     25.27 o 
  -4   8   8      412.38      416.25     19.99 o 
  -3   8   8     1638.02     1712.52     33.07 o 
  -2   8   8     4873.19     4777.63     67.97 o 
  -1   8   8     5854.88     5810.83     64.92 o 
   1   8   8     5611.73     5429.59     68.83 o 
   2   8   8     4644.89     4667.58     63.43 o 
   3   8   8     1646.24     1719.88     34.66 o 
   4   8   8      253.69      249.60     16.28 o 
   5   8   8      712.40      711.91     26.26 o 
   6   8   8      614.85      638.67     26.59 o 
   7   8   8       75.76       59.86     17.18 o 
   8   8   8      870.81      876.21     37.99 o 
   9   8   8      414.35      436.81     37.50 o 
  10   8   8      550.98      626.39     37.80 o 
  11   8   8      222.06      203.30     33.24 o 
 -10   9   8      868.87      875.47     46.06 o 
  -9   9   8     1551.01     1530.94     58.02 o 
  -8   9   8      168.74      134.75     22.45 o 
  -7   9   8      140.01      177.01     22.19 o 
  -6   9   8     1376.02     1321.27     37.38 o 
  -5   9   8      482.58      525.13     24.11 o 
  -4   9   8     1321.46     1249.95     32.16 o 
  -3   9   8      249.30      282.82     16.93 o 
  -2   9   8     1401.51     1308.23     28.98 o 
  -1   9   8      693.90      632.60     23.92 o 
   0   9   8     2653.83     2801.36     43.61 o 
   1   9   8      650.63      584.67     21.64 o 
   2   9   8     1534.27     1490.81     32.02 o 
   3   9   8      242.19      265.99     18.39 o 
   4   9   8     1569.19     1476.83     38.20 o 
   5   9   8      459.01      426.24     31.62 o 
   6   9   8     1204.66     1191.34     45.71 o 
   7   9   8      168.75      157.37     26.53 o 
   8   9   8      180.49      204.39     27.78 o 
   9   9   8     1560.10     1550.51     58.71 o 
  10   9   8      738.70      787.07     55.71 o 
 -10  10   8      352.13      396.62     35.93 o 
  -9  10   8     1422.80     1303.97     47.64 o 
  -8  10   8      151.17      122.36     21.92 o 
  -7  10   8      266.28      278.44     25.74 o 
  -6  10   8      365.20      366.03     23.26 o 
  -5  10   8     2020.71     1991.68     47.61 o 
  -4  10   8     2049.48     2067.05     44.46 o 
  -3  10   8      471.03      483.12     24.60 o 
  -2  10   8     1260.22     1253.25     28.96 o 
  -1  10   8     3723.93     3543.79     57.90 o 
   0  10   8      309.60      338.79     22.01 o 
   1  10   8     3955.22     3756.10     79.21 o 
   2  10   8     1139.28     1186.00     29.08 o 
   3  10   8      430.22      447.45     22.84 o 
   4  10   8     1821.82     1847.39     56.03 o 
   5  10   8     2119.56     2111.32     59.25 o 
   6  10   8      459.12      516.78     33.95 o 
   7  10   8      220.09      232.56     27.88 o 
   8  10   8      139.09      138.51     27.13 o 
   9  10   8     1277.92     1278.13     62.93 o 
  10  10   8      421.65      429.40     39.75 o 
  -9  11   8      118.38      142.19     27.72 o 
  -8  11   8     1392.03     1348.20     47.23 o 
  -7  11   8     1076.89     1067.59     40.58 o 
  -6  11   8      777.92      811.57     31.64 o 
  -5  11   8     1386.85     1368.86     49.20 o 
  -4  11   8     1544.40     1509.07     43.34 o 
  -3  11   8      993.09     1027.63     31.59 o 
  -2  11   8      292.45      287.79     19.67 o 
  -1  11   8      294.81      320.33     16.94 o 
   0  11   8     1927.78     1934.23     42.63 o 
   1  11   8      444.13      494.41     21.54 o 
   2  11   8      377.65      378.39     20.27 o 
   3  11   8     1032.71     1006.79     39.38 o 
   4  11   8     1650.86     1646.54     51.35 o 
   5  11   8     1442.92     1454.12     52.37 o 
   6  11   8      642.84      594.20     37.21 o 
   7  11   8     1103.90     1129.15     49.31 o 
   8  11   8     1451.67     1384.45     56.65 o 
   9  11   8       96.30      115.37     28.57 o 
  -9  12   8     1560.61     1730.57     62.33 o 
  -8  12   8      196.59      185.59     28.23 o 
  -7  12   8      546.41      566.26     37.02 o 
  -6  12   8      743.17      718.22     38.15 o 
  -5  12   8     1813.77     1929.33     51.91 o 
  -4  12   8      248.07      270.82     24.82 o 
  -3  12   8       31.20       17.03     15.73 o 
  -2  12   8      505.26      501.93     29.28 o 
  -1  12   8      386.53      383.03     23.59 o 
   0  12   8      222.24      255.07     18.04 o 
   1  12   8      455.01      460.93     41.31 o 
   2  12   8      430.89      414.16     28.20 o 
   3  12   8       44.50       40.97     17.53 o 
   4  12   8      335.33      375.10     29.78 o 
   5  12   8     1940.56     1959.01     64.02 o 
   6  12   8      693.03      726.99     40.98 o 
   7  12   8      461.16      484.88     37.96 o 
   8  12   8      180.78      171.19     30.16 o 
   9  12   8     1421.76     1661.35     65.64 o 
  -8  13   8      595.69      632.54     47.15 o 
  -7  13   8      108.21      132.29     29.63 o 
  -6  13   8     1440.34     1410.68     57.93 o 
  -5  13   8      566.10      592.82     39.28 o 
  -4  13   8       46.03       56.61     22.10 o 
  -3  13   8      695.35      760.83     41.38 o 
  -2  13   8      653.53      628.91     34.43 o 
  -1  13   8     1548.54     1659.90     50.25 o 
   0  13   8      382.06      372.62     32.02 o 
   1  13   8     1391.53     1379.53     53.13 o 
   2  13   8      765.69      832.15     38.28 o 
   3  13   8      711.51      760.56     38.40 o 
   4  13   8       83.21       52.36     20.78 o 
   5  13   8      448.89      488.39     35.62 o 
   6  13   8     1409.82     1414.27     55.44 o 
   7  13   8       91.73      112.98     27.33 o 
   8  13   8      554.98      594.54     43.49 o 
  -7  14   8      344.75      394.60     46.53 o 
  -6  14   8      546.76      596.13     56.99 o 
  -5  14   8      753.95      826.64     61.23 o 
  -4  14   8      237.97      258.90     30.86 o 
  -3  14   8     1268.00     1195.39     52.22 o 
  -2  14   8      437.62      457.81     35.82 o 
  -1  14   8       46.91       47.37     20.28 o 
   0  14   8      101.20      108.34     23.23 o 
   1  14   8       51.93       50.29     21.20 o 
   2  14   8      431.00      478.26     42.50 o 
   3  14   8     1298.80     1168.70     46.89 o 
   4  14   8      190.53      195.07     27.23 o 
   5  14   8      764.95      795.63     44.01 o 
   6  14   8      616.74      630.91     42.18 o 
   7  14   8      306.49      329.90     35.81 o 
  -6  15   8      317.42      315.90     45.23 o 
  -5  15   8      173.02      193.80     39.24 o 
  -4  15   8      211.78      179.43     30.59 o 
  -3  15   8     1009.46     1027.62     51.37 o 
  -2  15   8      773.38      730.41     45.28 o 
  -1  15   8      249.68      236.69     34.71 o 
   0  15   8     1130.08     1110.29     49.61 o 
   1  15   8      291.15      309.25     39.72 o 
   2  15   8      845.41      807.90     53.46 o 
   3  15   8      920.75      938.93     58.56 o 
   4  15   8      260.04      276.46     34.86 o 
   5  15   8      145.40      136.18     28.46 o 
   6  15   8      289.76      308.02     34.88 o 
  -4  16   8      625.05      583.81     72.63 o 
  -3  16   8      918.66      901.93     52.17 o 
  -2  16   8      540.57      630.68     46.02 o 
  -1  16   8       31.18        6.71     23.38 o 
   0  16   8       21.69       25.90     24.01 o 
   1  16   8       17.38       -6.66     26.21 o 
   2  16   8      486.04      463.77     47.22 o 
   3  16   8      918.49      980.53     62.69 o 
   4  16   8      632.21      678.78     55.84 o 
  -2  17   8      202.83      198.38     42.08 o 
  -1  17   8       74.69       58.19     27.68 o 
   0  17   8      105.15      106.74     39.82 o 
   1  17   8       99.52      114.97     35.53 o 
   2  17   8      227.04      195.93     40.35 o 
   2   0   9      305.69      265.31     10.48 o 
   4   0   9    11107.99    10501.15    105.08 o 
   5   0   9     2024.81     2231.86     56.14 o 
   6   0   9     1002.18      886.13     23.23 o 
   7   0   9     1971.10     1807.83     42.82 o 
   8   0   9        5.69        1.15     11.35 o 
   9   0   9      283.59      304.13     22.48 o 
  10   0   9      271.56      221.49     21.79 o 
  11   0   9      633.35      634.06     36.29 o 
  12   0   9      586.71      685.31     39.83 o 
 -12   1   9      353.01      397.18     40.08 o 
 -11   1   9      673.53      651.93     36.77 o 
 -10   1   9      528.82      548.32     28.88 o 
  -9   1   9     2449.64     2400.31     52.06 o 
  -8   1   9     5495.09     5535.90     87.52 o 
  -7   1   9     6952.22     6930.32     90.59 o 
  -6   1   9     3326.13     3358.98     53.63 o 
  -5   1   9     3430.58     3330.63     45.18 o 
  -4   1   9     7697.93     7811.12     81.93 o 
  -3   1   9     1812.22     1891.94     28.28 o 
  -1   1   9     5640.38     6081.53     58.71 o 
   0   1   9     3162.08     3464.71     34.04 o 
   1   1   9     5737.01     6170.20     55.78 o 
   3   1   9     1704.72     1791.10     26.99 o 
   4   1   9     7562.29     7724.30     82.64 o 
   5   1   9     3271.02     3182.29     45.77 o 
   6   1   9     3330.34     3330.57     49.18 o 
   7   1   9     6964.29     6687.23     90.11 o 
   8   1   9     5612.56     5647.31    109.20 o 
   9   1   9     2519.87     2462.43     52.91 o 
  10   1   9      451.52      402.17     26.61 o 
  11   1   9      706.56      658.96     37.10 o 
  12   1   9      352.60      339.06     37.55 o 
 -12   2   9      618.65      731.91     48.39 o 
 -11   2   9      388.00      402.40     37.56 o 
 -10   2   9      579.22      583.03     39.68 o 
  -9   2   9       45.59       38.13     15.12 o 
  -8   2   9      641.45      641.44     26.86 o 
  -7   2   9     6965.78     7001.67     91.94 o 
  -6   2   9     2476.33     2335.82     43.25 o 
  -5   2   9       18.31       10.73      7.80 o 
  -4   2   9     1114.28     1089.76     21.20 o 
  -3   2   9     2445.19     2400.35     33.03 o 
  -1   2   9       47.90       43.20      5.98 o 
   1   2   9      100.26       95.24      6.07 o 
   3   2   9     2391.30     2312.97     33.70 o 
   4   2   9      959.60      946.76     21.85 o 
   6   2   9     2642.37     2545.57     41.76 o 
   7   2   9     7194.94     7059.73     86.19 o 
   8   2   9      624.07      627.36     27.22 o 
   9   2   9       61.03       50.22     15.22 o 
  10   2   9      577.45      584.94     30.14 o 
  11   2   9      403.99      441.79     33.76 o 
  12   2   9      647.13      740.22     41.26 o 
 -12   3   9      172.89      185.83     34.26 o 
 -11   3   9      204.34      196.05     31.09 o 
 -10   3   9      970.98     1072.39     50.15 o 
  -9   3   9      960.14      991.96     40.02 o 
  -8   3   9     1474.61     1439.47     37.74 o 
  -7   3   9     1114.45     1122.77     31.23 o 
  -6   3   9     2553.00     2503.20     44.06 o 
  -5   3   9      172.65      165.19     12.42 o 
  -4   3   9     2715.79     2578.58     37.92 o 
  -3   3   9     3466.25     3647.84     44.25 o 
  -1   3   9    11588.80    11996.12    101.76 o 
   0   3   9      132.12      122.74      6.79 o 
   1   3   9    11222.19    11605.68    104.87 o 
   2   3   9     1370.26     1423.80     21.14 o 
   3   3   9     3824.94     4122.82     43.68 o 
   4   3   9     2890.73     2760.74     44.31 o 
   5   3   9      119.84       98.76     10.06 o 
   6   3   9     2576.08     2416.31     40.43 o 
   7   3   9     1257.01     1211.91     29.19 o 
   8   3   9     1606.48     1607.74     38.99 o 
   9   3   9     1164.12     1182.68     37.57 o 
  10   3   9     1013.19     1042.40     38.02 o 
  11   3   9      198.84      228.77     24.55 o 
  12   3   9      140.48      140.01     27.11 o 
 -12   4   9      902.74     1027.05     54.73 o 
 -11   4   9      671.91      720.02     45.38 o 
 -10   4   9      415.43      439.93     36.72 o 
  -9   4   9     1371.29     1518.99     48.16 o 
  -8   4   9      999.31     1018.48     37.61 o 
  -7   4   9     2175.36     1992.72     62.21 o 
  -6   4   9     1113.07     1089.35     29.51 o 
  -5   4   9       43.52       40.70      8.68 o 
  -4   4   9     3066.29     2966.50     43.18 o 
  -3   4   9      857.30      786.28     25.36 o 
  -2   4   9     2468.22     2567.32     31.75 o 
  -1   4   9     1595.03     1609.39     25.78 o 
   0   4   9     1436.22     1385.98     24.96 o 
   1   4   9     1760.67     1820.61     23.37 o 
   2   4   9     2179.34     2272.47     29.55 o 
   3   4   9      687.93      655.88     17.09 o 
   4   4   9     2864.97     2794.84     37.92 o 
   5   4   9       67.84       65.33      9.74 o 
   6   4   9     1229.54     1171.71     27.32 o 
   7   4   9     2185.01     2122.23     39.71 o 
   8   4   9      918.52      896.37     31.38 o 
   9   4   9     1385.80     1452.40     41.87 o 
  10   4   9      514.35      531.13     29.57 o 
  11   4   9      699.89      702.46     34.75 o 
  12   4   9      805.39      845.81     41.35 o 
 -11   5   9      484.46      548.34     41.60 o 
 -10   5   9      382.10      418.48     35.41 o 
  -9   5   9      701.80      714.18     40.07 o 
  -8   5   9      495.79      479.15     27.90 o 
  -7   5   9      623.77      613.80     29.12 o 
  -6   5   9       35.02       54.74     13.96 o 
  -5   5   9      408.60      374.75     18.19 o 
  -4   5   9     1725.50     1718.21     31.04 o 
  -3   5   9     5362.05     5187.31     56.42 o 
  -1   5   9     5310.26     5110.70     69.18 o 
   1   5   9     5300.79     5242.77     52.31 o 
   2   5   9     1474.79     1518.08     22.64 o 
   3   5   9     5322.58     5087.87     53.18 o 
   4   5   9     1620.39     1649.22     25.74 o 
   5   5   9      430.90      419.16     15.44 o 
   6   5   9       53.09       63.92     11.00 o 
   7   5   9      784.13      786.44     24.91 o 
   8   5   9      596.62      563.85     23.33 o 
   9   5   9      834.64      860.22     32.34 o 
  10   5   9      322.12      328.40     25.88 o 
  11   5   9      459.75      517.43     34.12 o 
 -11   6   9     1118.89     1069.31     55.87 o 
 -10   6   9      133.80      118.82     26.62 o 
  -9   6   9      706.01      739.74     41.15 o 
  -8   6   9     1052.18     1074.23     39.46 o 
  -7   6   9     1172.81     1314.09     60.64 o 
  -6   6   9       19.44       13.87     11.22 o 
  -5   6   9     2402.41     2223.35     48.93 o 
  -4   6   9     1804.97     1739.74     36.79 o 
  -3   6   9      836.66      845.23     22.72 o 
  -2   6   9     1174.37     1158.92     22.46 o 
  -1   6   9      579.20      500.69     14.88 o 
   0   6   9     1728.02     1579.41     26.50 o 
   1   6   9      623.72      576.44     14.25 o 
   2   6   9      974.44      915.57     18.67 o 
   3   6   9     1143.38     1161.36     20.70 o 
   4   6   9     1644.52     1588.08     31.07 o 
   5   6   9     2663.25     2498.20     42.10 o 
   6   6   9       35.05       35.36     10.26 o 
   7   6   9     1279.39     1280.56     31.49 o 
   8   6   9     1190.18     1232.29     32.93 o 
   9   6   9      574.39      600.76     28.78 o 
  10   6   9      188.79      165.66     23.61 o 
  11   6   9     1014.47      961.58     47.69 o 
 -11   7   9     1005.88     1107.75     54.67 o 
 -10   7   9       54.48       47.51     23.76 o 
  -9   7   9      407.76      422.28     34.22 o 
  -8   7   9      128.98      113.52     23.96 o 
  -7   7   9     1689.84     1665.54     46.16 o 
  -6   7   9      180.16      161.37     16.79 o 
  -5   7   9     1144.65     1149.29     31.95 o 
  -4   7   9     2313.79     2405.85     45.78 o 
  -3   7   9      851.21      800.69     21.07 o 
  -2   7   9     3092.04     2983.75     48.62 o 
  -1   7   9     4242.31     4498.13     53.76 o 
   0   7   9     6419.43     6215.57     69.50 o 
   1   7   9     3975.65     4297.91     49.14 o 
   2   7   9     3297.96     3165.01     40.44 o 
   3   7   9      821.38      814.17     20.89 o 
   4   7   9     2217.50     2356.25     39.37 o 
   5   7   9     1017.45     1050.93     27.31 o 
   6   7   9      160.04      139.24     14.58 o 
   7   7   9     1823.31     1792.61     40.08 o 
   8   7   9      131.26      115.28     16.77 o 
   9   7   9      510.83      557.93     30.64 o 
  10   7   9       71.16       85.65     22.51 o 
  11   7   9     1023.93     1088.65     74.41 o 
 -11   8   9      750.83      839.42     51.69 o 
 -10   8   9     1091.98     1101.26     52.39 o 
  -9   8   9      788.25      929.20     45.64 o 
  -8   8   9     1051.00      963.18     43.84 o 
  -7   8   9      211.99      208.90     19.91 o 
  -6   8   9      421.02      435.30     23.82 o 
  -5   8   9      155.87      156.31     16.13 o 
  -4   8   9     4137.47     3930.54     65.68 o 
  -3   8   9     5340.05     5163.30     83.23 o 
  -2   8   9     2535.14     2501.59     57.12 o 
  -1   8   9     2243.50     2203.07     35.53 o 
   0   8   9       50.81       43.38      8.15 o 
   1   8   9     2228.64     2162.77     36.63 o 
   2   8   9     2413.28     2499.80     42.79 o 
   3   8   9     5606.55     5421.06     84.24 o 
   4   8   9     3994.11     3831.06     65.35 o 
   5   8   9      249.51      270.08     18.40 o 
   6   8   9      497.27      485.88     24.27 o 
   7   8   9      217.91      225.86     22.64 o 
   8   8   9     1084.81     1006.18     40.36 o 
   9   8   9      681.26      725.76     34.81 o 
  10   8   9     1139.41     1092.78     47.28 o 
  11   8   9      702.97      792.67     46.12 o 
 -10   9   9      364.93      351.86     34.24 o 
  -9   9   9      300.80      295.85     32.84 o 
  -8   9   9     3443.77     3383.27     74.56 o 
  -7   9   9     1097.58     1098.04     36.86 o 
  -6   9   9     1373.52     1329.98     40.91 o 
  -5   9   9      383.19      377.46     21.92 o 
  -4   9   9     1182.54     1125.82     30.96 o 
  -3   9   9     1015.67     1031.67     28.71 o 
  -2   9   9     2303.29     2216.85     44.48 o 
  -1   9   9     3740.43     3763.05     50.57 o 
   0   9   9     3263.15     2882.30     48.11 o 
   1   9   9     3687.01     3745.97     60.59 o 
   2   9   9     2530.85     2431.63     43.10 o 
   3   9   9      843.45      809.51     28.69 o 
   4   9   9     1250.91     1203.35     35.53 o 
   5   9   9      306.33      293.87     21.93 o 
   6   9   9     1352.12     1255.01     46.46 o 
   7   9   9     1126.54     1143.46     46.66 o 
   8   9   9     3162.34     3288.17     83.26 o 
   9   9   9      354.58      346.12     34.53 o 
  10   9   9      336.14      322.44     36.46 o 
 -10  10   9      552.34      623.78     41.78 o 
  -9  10   9       16.80        9.37     20.40 o 
  -8  10   9      375.08      392.06     32.57 o 
  -7  10   9     1349.38     1359.21     45.96 o 
  -6  10   9      354.89      375.84     23.71 o 
  -5  10   9     5771.37     5835.74     87.97 o 
  -4  10   9      972.72      973.04     31.56 o 
  -3  10   9     1188.54     1166.57     41.98 o 
  -2  10   9      432.41      417.35     18.55 o 
  -1  10   9     2435.48     2404.78     45.35 o 
   0  10   9        7.85        9.24      9.30 o 
   1  10   9     2304.55     2183.39     44.23 o 
   2  10   9      438.69      435.56     20.31 o 
   3  10   9     1237.36     1214.00     35.04 o 
   4  10   9     1008.23      996.37     39.78 o 
   5  10   9     5413.63     5438.26    104.28 o 
   6  10   9      270.67      266.17     27.78 o 
   7  10   9     1271.14     1243.72     50.77 o 
   8  10   9      353.09      316.57     32.70 o 
   9  10   9       27.89       28.29     24.30 o 
  10  10   9      549.06      612.09     44.87 o 
  -9  11   9      348.50      336.65     30.52 o 
  -8  11   9     2607.99     2718.75     66.09 o 
  -7  11   9      199.99      215.05     24.74 o 
  -6  11   9     2882.27     2944.29     60.51 o 
  -5  11   9      508.65      502.81     26.36 o 
  -4  11   9     1002.52      982.98     36.00 o 
  -3  11   9      959.33      959.34     31.36 o 
  -2  11   9      422.56      414.43     20.05 o 
  -1  11   9      106.48       72.74     11.82 o 
   0  11   9     1317.47     1191.60     41.10 o 
   1  11   9       73.40       65.73     12.67 o 
   2  11   9      568.02      578.79     25.65 o 
   3  11   9      990.89      969.76     39.03 o 
   4  11   9     1048.90     1055.42     42.04 o 
   5  11   9      457.70      423.32     35.55 o 
   6  11   9     2915.22     2999.25     90.49 o 
   7  11   9      163.23      186.58     28.25 o 
   8  11   9     2336.52     2467.25     75.18 o 
   9  11   9      296.06      258.99     34.11 o 
  -8  12   9       11.61        1.11     21.05 o 
  -7  12   9     1216.19     1230.14     50.43 o 
  -6  12   9     1450.48     1479.15     72.57 o 
  -5  12   9     1457.86     1464.96     44.53 o 
  -4  12   9      981.93     1032.15     40.96 o 
  -3  12   9     1878.17     1898.36     57.43 o 
  -2  12   9      980.16      995.27     32.25 o 
  -1  12   9      291.36      279.53     18.72 o 
   0  12   9        2.92        6.93      9.05 o 
   1  12   9      254.73      239.62     19.87 o 
   2  12   9      888.37      900.07     39.05 o 
   3  12   9     2095.65     2199.47     59.60 o 
   4  12   9      859.85      904.58     41.49 o 
   5  12   9     1316.40     1280.65     52.25 o 
   6  12   9     1410.93     1417.92     53.80 o 
   7  12   9     1170.71     1295.45     54.44 o 
   8  12   9       19.03        1.16     22.14 o 
  -8  13   9     1093.28     1177.52     58.44 o 
  -7  13   9      457.98      508.98     41.60 o 
  -6  13   9      282.06      353.67     38.24 o 
  -5  13   9      682.47      763.98     44.74 o 
  -4  13   9     1143.03     1143.86     50.28 o 
  -3  13   9      477.57      413.93     33.78 o 
  -2  13   9     1350.40     1386.16     48.16 o 
  -1  13   9      929.59      974.90     40.38 o 
   0  13   9      585.75      598.76     39.26 o 
   1  13   9      924.81      944.15     45.19 o 
   2  13   9     1457.84     1442.89     49.04 o 
   3  13   9      476.18      426.63     31.36 o 
   4  13   9     1174.87     1213.09     48.14 o 
   5  13   9      596.46      627.70     39.15 o 
   6  13   9      277.87      324.36     32.86 o 
   7  13   9      457.25      462.34     38.41 o 
   8  13   9      975.80     1006.58     70.64 o 
  -7  14   9      386.64      372.58     47.92 o 
  -6  14   9      458.37      404.00     46.46 o 
  -5  14   9       38.96       41.73     28.81 o 
  -4  14   9      770.22      772.31     45.12 o 
  -3  14   9      605.69      599.47     40.49 o 
  -2  14   9     1050.42      989.06     48.08 o 
  -1  14   9      544.60      535.00     37.69 o 
   0  14   9      496.61      517.10     37.36 o 
   1  14   9      566.39      526.21     45.00 o 
   2  14   9      980.14      969.31     48.03 o 
   3  14   9      731.77      734.89     40.17 o 
   4  14   9      679.52      748.51     41.46 o 
   5  14   9       62.13       77.14     24.00 o 
   6  14   9      435.67      449.94     37.53 o 
   7  14   9      343.03      337.02     36.47 o 
  -6  15   9      369.02      372.47     47.52 o 
  -5  15   9      812.62      794.47     64.01 o 
  -4  15   9      586.43      563.19     42.16 o 
  -3  15   9      179.96      153.59     29.18 o 
  -2  15   9       31.69       13.27     20.42 o 
  -1  15   9     1396.38     1379.97     64.04 o 
   0  15   9      586.73      570.31     40.98 o 
   1  15   9     1245.28     1172.25     63.87 o 
   2  15   9       61.33       24.34     26.47 o 
   3  15   9      174.26      206.07     36.93 o 
   4  15   9      627.02      605.21     63.81 o 
   5  15   9      758.27      850.31     53.93 o 
   6  15   9      334.49      368.96     37.20 o 
  -4  16   9     1675.09     1777.66     74.44 o 
  -3  16   9     1121.21     1087.34     55.98 o 
  -2  16   9      607.91      672.94     45.99 o 
  -1  16   9      843.53      819.31     54.99 o 
   0  16   9      981.78     1136.84    200.23 o 
   1  16   9      894.44      838.46     58.19 o 
   2  16   9      546.23      572.98     51.31 o 
   3  16   9     1164.83     1156.32     67.41 o 
   4  16   9     1516.85     1520.59     85.94 o 
  -1  17   9      675.65      703.27     58.70 o 
   0  17   9       52.12       19.20     32.65 o 
   1  17   9      547.04      531.23     73.95 o 
   0   0  10      345.37      301.40     15.27 o 
   1   0  10      598.90      611.60     14.49 o 
   3   0  10     1008.14     1032.52     19.77 o 
   4   0  10     8029.60     8360.89     87.90 o 
   5   0  10     8656.32     8999.00     96.16 o 
   6   0  10     3464.36     3336.71     53.94 o 
   7   0  10     1223.99     1191.94     32.90 o 
   8   0  10     3034.93     2909.28     58.15 o 
   9   0  10       13.05        3.27     13.72 o 
  10   0  10      292.81      300.67     24.19 o 
  11   0  10      212.32      151.62     24.31 o 
  12   0  10       21.64       43.94     26.78 o 
 -12   1  10       32.29       46.31     31.00 o 
 -11   1  10      323.04      403.00     37.17 o 
 -10   1  10      941.31      912.24     35.44 o 
  -9   1  10       42.56       40.02     14.98 o 
  -8   1  10      861.86      814.02     30.05 o 
  -7   1  10     2211.95     2131.09     43.85 o 
  -6   1  10     2259.79     2259.86     50.23 o 
  -5   1  10     5909.07     5820.08     69.62 o 
  -4   1  10      904.53      935.88     20.81 o 
  -3   1  10     8352.94     8327.81     82.53 o 
  -1   1  10     3929.66     3866.59     43.29 o 
   0   1  10      367.42      401.39      9.74 o 
   1   1  10     4107.83     4073.01     41.38 o 
   3   1  10     7814.34     7614.63     77.48 o 
   4   1  10      869.32      894.64     21.09 o 
   5   1  10     6206.39     6166.29     71.45 o 
   6   1  10     2255.85     2157.76     39.60 o 
   7   1  10     2247.74     2205.12     44.92 o 
   8   1  10      897.98      912.64     31.85 o 
   9   1  10       46.80       30.39     14.62 o 
  10   1  10      983.86     1024.12     37.21 o 
  11   1  10      270.38      282.17     31.44 o 
  12   1  10       39.89       58.43     25.69 o 
 -12   2  10      130.38      112.84     33.84 o 
 -11   2  10       84.28       68.16     25.86 o 
 -10   2  10       63.43       43.79     20.10 o 
  -9   2  10     1602.23     1663.99     43.17 o 
  -8   2  10     2675.64     2696.67     53.00 o 
  -7   2  10     1205.38     1255.14     33.37 o 
  -6   2  10     1036.60     1007.05     28.48 o 
  -5   2  10     3201.81     3093.70     48.50 o 
  -4   2  10       21.09       18.02      6.25 o 
  -3   2  10     2830.33     3154.32     40.66 o 
  -2   2  10     1083.83     1007.75     17.72 o 
  -1   2  10      877.42      825.32     17.26 o 
   0   2  10     5835.06     5604.37     50.89 o 
   1   2  10      793.06      785.43     14.56 o 
   2   2  10      860.32      753.49     26.03 o 
   3   2  10     2851.48     3101.55     41.25 o 
   4   2  10       29.00       19.54      5.96 o 
   5   2  10     3301.55     3200.73     46.24 o 
   6   2  10     1295.21     1284.82     28.71 o 
   7   2  10     1284.91     1229.27     33.63 o 
   8   2  10     2968.80     2932.89     55.51 o 
   9   2  10     1657.58     1675.34     43.98 o 
  10   2  10       79.85       71.44     18.08 o 
  11   2  10       73.50       90.06     20.38 o 
  12   2  10      121.08       85.36     26.17 o 
 -12   3  10       38.91       34.60     31.02 o 
 -11   3  10      742.44      763.08     46.98 o 
 -10   3  10      187.44      186.77     28.73 o 
  -9   3  10      644.71      702.93     40.25 o 
  -8   3  10      307.81      304.82     22.14 o 
  -7   3  10     1235.91     1202.33     36.48 o 
  -6   3  10      484.55      456.66     20.00 o 
  -5   3  10     1033.47     1029.84     25.91 o 
  -4   3  10     2096.90     2068.85     31.28 o 
  -3   3  10     4860.91     4609.43     50.86 o 
  -2   3  10    14968.33    15247.94    124.78 o 
   0   3  10       19.56       26.32      5.16 o 
   2   3  10    15173.21    15360.74    184.50 o 
   3   3  10     4496.10     4262.72     60.91 o 
   4   3  10     1842.84     1825.46     30.27 o 
   5   3  10     1071.54     1073.22     25.17 o 
   6   3  10      585.91      539.94     20.35 o 
   7   3  10     1297.01     1219.78     30.74 o 
   8   3  10      279.07      232.01     19.30 o 
   9   3  10      755.24      746.64     31.45 o 
  10   3  10      237.23      225.51     25.93 o 
  11   3  10      696.91      759.01     35.49 o 
  12   3  10       66.94       52.45     24.59 o 
 -11   4  10      142.71      108.61     27.17 o 
 -10   4  10      124.12       92.95     24.99 o 
  -9   4  10     1468.77     1480.98     47.80 o 
  -8   4  10      422.87      456.20     33.21 o 
  -7   4  10     2148.67     2216.01     52.85 o 
  -6   4  10       38.36       33.47     10.37 o 
  -5   4  10     1201.94     1183.92     27.45 o 
  -4   4  10     1368.19     1425.73     29.77 o 
  -3   4  10     1625.15     1654.67     31.15 o 
  -2   4  10     7963.75     7900.09     71.23 o 
  -1   4  10     5461.82     5476.24     58.97 o 
   0   4  10     6438.43     6279.64     71.01 o 
   1   4  10     5492.42     5501.20     52.61 o 
   2   4  10     7557.23     7437.36     71.46 o 
   3   4  10     1490.18     1548.74     31.80 o 
   4   4  10     1402.24     1491.91     26.68 o 
   5   4  10     1118.68     1125.41     24.52 o 
   7   4  10     2264.56     2196.14     41.30 o 
   8   4  10      584.33      594.18     27.52 o 
   9   4  10     1516.35     1501.90     42.26 o 
  10   4  10      111.18       73.14     18.52 o 
  11   4  10      146.12      115.02     21.94 o 
 -11   5  10      158.41      180.77     31.46 o 
 -10   5  10     1501.65     1523.14     61.83 o 
  -9   5  10      263.17      252.25     28.81 o 
  -8   5  10      373.86      398.32     26.45 o 
  -7   5  10      143.75      118.22     17.23 o 
  -6   5  10     1599.50     1492.06     41.32 o 
  -5   5  10     1129.03     1114.09     29.91 o 
  -4   5  10     4101.89     4090.57     56.30 o 
  -3   5  10     1025.94      995.28     20.56 o 
  -2   5  10     2012.15     1952.56     28.98 o 
  -1   5  10     1741.96     1649.71     31.91 o 
   0   5  10      921.84     1063.51     19.80 o 
   1   5  10     1890.55     1765.11     25.27 o 
   2   5  10     1943.63     1881.65     27.04 o 
   3   5  10     1038.36     1015.37     19.78 o 
   4   5  10     4196.35     4200.11     48.02 o 
   5   5  10     1260.26     1255.60     25.57 o 
   6   5  10     1796.90     1723.44     34.09 o 
   7   5  10      161.47      136.05     14.31 o 
   8   5  10      356.90      329.14     19.79 o 
   9   5  10      223.53      211.69     20.70 o 
  10   5  10     1435.13     1476.43     45.17 o 
  11   5  10      162.62      194.84     35.05 o 
 -11   6  10      388.93      374.24     37.62 o 
 -10   6  10      231.63      200.03     30.33 o 
  -9   6  10      425.69      416.93     34.25 o 
  -8   6  10      677.37      683.09     33.33 o 
  -7   6  10     1869.23     1810.72     53.64 o 
  -6   6  10     1529.53     1532.97     41.17 o 
  -4   6  10      528.68      534.53     23.46 o 
  -3   6  10     6936.76     7074.54     85.09 o 
  -2   6  10      921.51      887.20     20.67 o 
  -1   6  10     9978.08    10091.72    106.71 o 
   0   6  10       21.98        9.88      5.74 o 
   1   6  10     9785.25     9879.58     89.83 o 
   2   6  10      792.93      778.61     17.15 o 
   3   6  10     7027.07     7283.58     74.80 o 
   4   6  10      501.06      521.12     17.94 o 
   6   6  10     1431.45     1365.53     31.10 o 
   7   6  10     1946.98     1934.30     39.20 o 
   8   6  10      746.98      757.19     27.14 o 
   9   6  10      488.59      446.14     26.26 o 
  10   6  10      208.33      137.53     22.53 o 
  11   6  10      386.53      365.11     32.75 o 
 -11   7  10      433.72      439.27     40.17 o 
 -10   7  10     1889.76     1947.91     70.04 o 
  -9   7  10      945.15      916.12     45.62 o 
  -8   7  10     1263.32     1218.75     42.50 o 
  -7   7  10      455.60      474.72     27.46 o 
  -6   7  10      359.20      370.81     29.74 o 
  -5   7  10      456.19      462.73     25.59 o 
  -4   7  10     4613.24     4494.14     66.65 o 
  -3   7  10     5405.98     5368.96     73.23 o 
  -2   7  10     4266.12     4274.50     56.93 o 
  -1   7  10     2739.66     2809.00     38.08 o 
   1   7  10     2752.63     2823.33     39.75 o 
   2   7  10     4375.67     4304.20     56.34 o 
   3   7  10     5088.72     4940.41     73.22 o 
   4   7  10     5040.68     4863.34     68.39 o 
   5   7  10      375.84      339.22     19.62 o 
   6   7  10      493.15      463.57     22.00 o 
   7   7  10      499.18      536.76     24.65 o 
   8   7  10     1277.68     1282.74     37.39 o 
   9   7  10     1009.98      991.22     41.98 o 
  10   7  10     1747.51     1786.46     75.38 o 
  11   7  10      497.64      571.05     49.26 o 
 -10   8  10      536.63      664.08     43.82 o 
  -9   8  10     1004.28     1066.22     48.86 o 
  -8   8  10     1082.94     1105.34     47.09 o 
  -7   8  10     2951.50     3051.00     65.53 o 
  -6   8  10      256.20      257.45     21.96 o 
  -5   8  10     1548.63     1459.24     38.17 o 
  -4   8  10       85.75       45.03     10.98 o 
  -3   8  10      476.31      463.91     19.47 o 
  -2   8  10      529.43      503.65     16.82 o 
  -1   8  10     4623.02     4542.35     57.02 o 
   0   8  10      875.57      903.34     23.04 o 
   1   8  10     4773.89     4710.81     65.59 o 
   2   8  10      491.40      495.65     22.62 o 
   3   8  10      482.14      457.03     22.37 o 
   4   8  10       69.77       61.70     13.71 o 
   5   8  10     1530.60     1501.17     40.98 o 
   6   8  10      248.42      269.58     22.56 o 
   7   8  10     2884.44     2919.28     58.71 o 
   8   8  10     1104.71     1143.14     38.92 o 
   9   8  10      967.92     1009.81     46.91 o 
  10   8  10      533.82      535.78     38.20 o 
 -10   9  10      607.08      667.89     44.25 o 
  -9   9  10      932.02      994.48     48.74 o 
  -8   9  10      530.02      557.25     37.22 o 
  -7   9  10      397.78      425.81     45.62 o 
  -6   9  10      738.31      723.67     30.11 o 
  -5   9  10     1549.60     1572.13     40.40 o 
  -4   9  10     1452.83     1539.15     36.73 o 
  -3   9  10     1321.70     1325.04     37.78 o 
  -2   9  10     5175.42     5069.25     62.64 o 
  -1   9  10      646.24      636.20     20.87 o 
   0   9  10     3020.67     2854.76     48.76 o 
   1   9  10      643.19      600.02     26.96 o 
   2   9  10     4934.14     4833.53     97.23 o 
   3   9  10     1297.49     1244.28     35.27 o 
   4   9  10     1535.97     1556.22     41.03 o 
   5   9  10     1525.58     1536.97     42.83 o 
   6   9  10      614.98      620.73     35.70 o 
   7   9  10      355.49      378.98     31.45 o 
   8   9  10      529.32      473.55     35.94 o 
   9   9  10      908.45      925.67     50.89 o 
  10   9  10      575.52      661.26     47.64 o 
  -9  10  10     2060.16     2133.09     72.02 o 
  -8  10  10      166.95      156.13     24.65 o 
  -7  10  10     3260.19     3148.70     70.67 o 
  -6  10  10     1325.21     1238.69     38.62 o 
  -5  10  10     1400.83     1375.42     39.23 o 
  -4  10  10      912.99      896.48     29.55 o 
  -3  10  10      785.73      770.07     40.56 o 
  -2  10  10      588.44      580.62     23.39 o 
  -1  10  10      497.85      507.26     20.30 o 
   0  10  10     1046.76     1049.42     29.62 o 
   1  10  10      733.02      714.49     26.61 o 
   2  10  10      632.40      597.86     23.48 o 
   3  10  10      833.42      813.71     29.99 o 
   4  10  10      959.87     1008.66     41.93 o 
   5  10  10     1440.60     1506.88     50.63 o 
   6  10  10     1305.80     1241.64     48.25 o 
   7  10  10     3150.54     3205.46     80.62 o 
   8  10  10      148.44       99.57     25.10 o 
   9  10  10     1940.19     2066.73     69.18 o 
  -9  11  10       57.42       66.63     25.43 o 
  -8  11  10     1062.36     1073.00     43.96 o 
  -7  11  10       34.60       23.47     19.61 o 
  -6  11  10     2403.42     2540.71     55.99 o 
  -5  11  10     3017.29     3061.75     62.82 o 
  -4  11  10     4306.83     4269.51     83.47 o 
  -3  11  10      246.44      268.12     22.38 o 
  -2  11  10     1500.24     1475.46     34.66 o 
  -1  11  10      261.20      251.84     20.17 o 
   0  11  10     3414.62     3364.97     57.01 o 
   1  11  10      221.01      219.99     22.80 o 
   2  11  10     1234.92     1216.32     45.70 o 
   3  11  10      256.97      275.09     25.21 o 
   4  11  10     4151.03     3987.99     85.88 o 
   5  11  10     2919.54     2961.50     78.99 o 
   6  11  10     2143.16     2132.75     64.84 o 
   7  11  10       29.07       36.51     22.06 o 
   8  11  10     1109.75     1130.35     52.69 o 
   9  11  10       51.11       33.83     26.50 o 
  -8  12  10      329.90      298.65     32.65 o 
  -7  12  10      905.20      931.93     45.66 o 
  -6  12  10     1163.42     1171.84     42.44 o 
  -5  12  10      643.11      688.78     34.61 o 
  -4  12  10     1277.25     1250.36     43.34 o 
  -3  12  10      600.52      628.60     31.04 o 
  -2  12  10      120.83      105.11     18.00 o 
  -1  12  10     1285.97     1271.90     35.19 o 
   0  12  10      506.45      465.90     25.90 o 
   1  12  10     1189.84     1229.16     46.39 o 
   2  12  10      149.75      123.05     20.75 o 
   3  12  10      662.13      661.52     35.49 o 
   4  12  10     1328.56     1262.40     47.86 o 
   5  12  10      698.06      798.80     41.18 o 
   6  12  10     1158.91     1148.69     49.66 o 
   7  12  10      873.09      813.60     45.17 o 
   8  12  10      326.12      296.87     34.36 o 
  -7  13  10      933.88      926.06     52.50 o 
  -6  13  10      447.65      411.83     44.74 o 
  -5  13  10      655.74      617.92     40.90 o 
  -4  13  10      780.05      793.49     43.77 o 
  -3  13  10     1606.46     1624.52     63.21 o 
  -2  13  10     1264.88     1298.80     47.27 o 
  -1  13  10     1134.88     1157.70     40.08 o 
   0  13  10      616.20      583.72     37.87 o 
   1  13  10     1005.08     1007.71     44.35 o 
   2  13  10     1154.95     1173.01     46.13 o 
   3  13  10     1489.02     1591.95     57.77 o 
   4  13  10      917.84      954.38     43.51 o 
   5  13  10      569.89      549.20     38.91 o 
   6  13  10      385.64      399.02     35.36 o 
   7  13  10      909.52      888.39     48.09 o 
  -6  14  10      200.71      196.89     38.84 o 
  -5  14  10      362.32      336.74     35.24 o 
  -4  14  10      265.44      270.90     32.60 o 
  -3  14  10      395.54      424.80     36.78 o 
  -2  14  10      166.48      165.33     26.79 o 
  -1  14  10     1243.03     1271.82     60.18 o 
   0  14  10     1277.78     1315.22     53.86 o 
   1  14  10     1321.71     1334.02     68.95 o 
   2  14  10      124.05      128.08     24.45 o 
   3  14  10      417.23      444.01     33.86 o 
   4  14  10      289.37      274.79     30.33 o 
   5  14  10      419.16      409.90     35.50 o 
   6  14  10      137.27      118.74     28.33 o 
  -5  15  10      604.61      518.50     51.41 o 
  -4  15  10      719.47      651.20     47.40 o 
  -3  15  10      433.53      518.04     40.47 o 
  -2  15  10     1283.22     1344.49     58.51 o 
  -1  15  10      232.04      194.93     34.24 o 
   0  15  10      189.45      180.82     29.15 o 
   1  15  10      223.71      167.44     44.89 o 
   2  15  10     1420.30     1385.44     69.11 o 
   3  15  10      359.62      402.52     38.65 o 
   4  15  10      843.25      836.13     45.84 o 
   5  15  10      501.51      464.00     38.75 o 
  -3  16  10       53.24       43.08     27.04 o 
  -2  16  10      833.42      872.75     50.65 o 
  -1  16  10      250.46      194.31     40.53 o 
   0  16  10      755.90      821.91     76.87 o 
   1  16  10      268.63      263.27     74.08 o 
   2  16  10      703.00      741.13     56.46 o 
   3  16  10       65.49       78.29     32.38 o 
   1   0  11     1184.69     1208.38     21.20 o 
   2   0  11     2591.32     2343.85     31.65 o 
   4   0  11     5913.93     5664.61     65.75 o 
   5   0  11      730.85      797.18     21.99 o 
   6   0  11     1461.33     1367.51     33.13 o 
   7   0  11      453.21      501.09     27.67 o 
   8   0  11      179.01      164.97     21.64 o 
   9   0  11       36.59       22.52     14.36 o 
  10   0  11      225.67      214.54     23.99 o 
  11   0  11      179.03      215.39     25.06 o 
  12   0  11      293.86      338.10     42.75 o 
 -12   1  11      437.82      478.00     48.20 o 
 -11   1  11       51.86       54.19     28.17 o 
 -10   1  11      427.91      421.37     28.81 o 
  -9   1  11      394.63      384.86     24.44 o 
  -8   1  11       62.94       50.92     14.11 o 
  -7   1  11     1629.80     1546.90     38.02 o 
  -6   1  11     2089.27     2081.95     40.76 o 
  -5   1  11     2416.49     2480.95     38.68 o 
  -4   1  11       69.40       44.82      7.54 o 
  -1   1  11     1616.01     1484.38     35.40 o 
   1   1  11     1165.71     1077.05     18.91 o 
   2   1  11      947.40      952.98     19.32 o 
   3   1  11      543.97      670.47     16.49 o 
   4   1  11       74.45       55.89      9.61 o 
   5   1  11     2433.11     2487.34     39.64 o 
   6   1  11     1986.22     1929.76     36.34 o 
   7   1  11     1919.64     1986.44     42.00 o 
   8   1  11       44.58       32.48     13.61 o 
   9   1  11      362.25      376.35     26.18 o 
  10   1  11      433.22      428.01     28.85 o 
  11   1  11       46.07       37.60     19.38 o 
  12   1  11      460.60      548.90     40.57 o 
 -12   2  11      528.73      551.92     51.10 o 
 -11   2  11       45.73       44.92     28.30 o 
 -10   2  11      931.17      972.13     67.25 o 
  -9   2  11      530.17      512.47     26.92 o 
  -8   2  11      282.22      274.73     20.55 o 
  -7   2  11      301.50      313.26     20.24 o 
  -6   2  11     4200.48     4128.21     67.04 o 
  -5   2  11     1149.18     1044.78     26.57 o 
  -4   2  11     5394.46     5195.59     60.87 o 
  -3   2  11      787.47      732.11     19.90 o 
  -2   2  11     1490.36     1513.50     23.06 o 
  -1   2  11      654.15      713.73     16.90 o 
   1   2  11      590.32      649.04     13.55 o 
   2   2  11     1212.71     1200.49     22.32 o 
   3   2  11      805.01      764.96     18.83 o 
   4   2  11     5211.40     5037.98     61.64 o 
   5   2  11     1083.89      986.42     24.42 o 
   6   2  11     4431.21     4418.28     59.99 o 
   7   2  11      279.21      286.23     19.51 o 
   8   2  11      292.46      300.25     21.67 o 
   9   2  11      548.05      541.24     27.84 o 
  10   2  11     1079.44     1056.38     40.23 o 
  11   2  11       44.86       34.00     19.63 o 
  12   2  11      514.89      485.71     44.88 o 
 -11   3  11       61.22       25.52     28.25 o 
 -10   3  11       11.26       29.31     25.27 o 
  -9   3  11      511.10      569.08     32.70 o 
  -8   3  11     2191.78     2287.58     65.96 o 
  -7   3  11     1374.96     1359.84     34.97 o 
  -6   3  11      287.28      300.70     17.43 o 
  -4   3  11       69.74       62.36     11.20 o 
  -3   3  11     1623.11     1588.32     35.16 o 
   3   3  11     1520.82     1499.80     31.84 o 
   4   3  11       80.83       65.32      9.29 o 
   6   3  11      261.02      265.60     16.05 o 
   7   3  11     1567.86     1502.46     37.40 o 
   8   3  11     2029.49     2016.81     46.59 o 
   9   3  11      601.04      661.93     30.10 o 
  10   3  11       18.68        3.42     16.47 o 
  11   3  11       65.29       44.95     19.68 o 
 -11   4  11      162.47      113.04     33.99 o 
 -10   4  11      988.97     1038.62     58.01 o 
  -9   4  11      635.10      615.88     33.23 o 
  -8   4  11      826.39      819.31     35.00 o 
  -7   4  11      159.85      140.00     25.29 o 
  -6   4  11     1300.99     1292.77     41.44 o 
  -5   4  11     1973.07     1936.08     39.33 o 
  -4   4  11     1299.11     1268.20     28.27 o 
  -3   4  11     1886.99     1779.30     29.67 o 
  -2   4  11     7468.69     7736.48     74.63 o 
   0   4  11     2783.72     2651.42     36.55 o 
   2   4  11     8089.26     8537.56     77.06 o 
   3   4  11     1789.24     1710.62     26.76 o 
   4   4  11     1490.92     1490.98     25.40 o 
   5   4  11     2009.86     1966.00     33.43 o 
   6   4  11     1460.49     1395.50     31.37 o 
   7   4  11      182.13      143.57     14.44 o 
   8   4  11      750.36      749.16     30.01 o 
   9   4  11      642.11      640.56     31.46 o 
  10   4  11     1033.45     1076.18     41.34 o 
  11   4  11      193.58      120.59     23.01 o 
 -11   5  11      493.50      507.62     47.90 o 
 -10   5  11      308.62      330.38     40.08 o 
  -9   5  11      668.04      676.72     35.26 o 
  -8   5  11      842.94      792.10     34.94 o 
  -7   5  11     1662.90     1623.76     45.11 o 
  -6   5  11      501.79      546.19     26.54 o 
  -5   5  11     2165.73     2023.73     63.08 o 
  -4   5  11      468.50      531.81     24.66 o 
  -3   5  11      973.01     1080.93     22.07 o 
  -2   5  11     4065.99     4134.18     47.85 o 
  -1   5  11     2247.99     2097.12     41.80 o 
   0   5  11     6194.88     5951.99     60.92 o 
   1   5  11     2129.00     2052.07     27.64 o 
   2   5  11     3792.38     3859.84     44.72 o 
   4   5  11      487.57      524.10     16.05 o 
   5   5  11     2207.77     2089.42     34.93 o 
   6   5  11      500.98      430.56     20.59 o 
   7   5  11     1473.59     1418.66     33.74 o 
   8   5  11      986.15      986.26     32.54 o 
   9   5  11      615.52      598.39     29.64 o 
  10   5  11      312.72      321.45     27.44 o 
  11   5  11      475.31      475.44     32.62 o 
 -11   6  11     1121.85     1156.91     69.57 o 
 -10   6  11      392.62      420.85     36.77 o 
  -9   6  11      981.35     1010.72     47.02 o 
  -8   6  11       94.34       94.91     18.32 o 
  -7   6  11       29.92       22.01     14.48 o 
  -6   6  11     1579.13     1588.62     46.65 o 
  -5   6  11     2173.95     2169.10     49.47 o 
  -4   6  11     1390.35     1274.43     35.15 o 
  -3   6  11     4191.60     3984.37     57.87 o 
  -2   6  11     1148.18     1133.69     24.22 o 
  -1   6  11      808.79      795.47     22.16 o 
   0   6  11     1981.02     2049.31     32.41 o 
   1   6  11      869.02      866.80     18.10 o 
   2   6  11     1109.72     1077.21     20.83 o 
   3   6  11     4537.21     4331.27     51.13 o 
   4   6  11     1338.58     1244.00     27.46 o 
   5   6  11     2452.74     2372.67     39.94 o 
   6   6  11     1714.57     1694.21     35.33 o 
   7   6  11       27.75       13.54     11.15 o 
   8   6  11      116.92       80.67     15.06 o 
   9   6  11      975.73     1025.02     37.06 o 
  10   6  11      445.74      516.87     32.50 o 
  11   6  11      983.04     1022.67     52.78 o 
 -11   7  11      444.70      442.44     48.06 o 
 -10   7  11      515.07      495.77     46.83 o 
  -9   7  11     1677.95     1618.96     58.49 o 
  -8   7  11     2438.55     2437.96     60.80 o 
  -7   7  11     1080.17     1073.84     38.98 o 
  -6   7  11     3974.29     3949.86     74.18 o 
  -5   7  11     3086.40     3081.37     60.77 o 
  -4   7  11      331.47      276.82     18.46 o 
  -3   7  11     1023.39     1032.31     30.24 o 
  -2   7  11     1484.15     1520.14     30.90 o 
   0   7  11     2538.36     2482.80     37.38 o 
   2   7  11     1420.84     1384.75     29.32 o 
   3   7  11     1070.63     1054.45     26.55 o 
   4   7  11      300.88      290.69     18.64 o 
   5   7  11     2998.01     2904.59     50.08 o 
   6   7  11     3896.17     3923.22     62.11 o 
   7   7  11     1159.88     1161.93     33.92 o 
   8   7  11     2519.55     2551.71     52.72 o 
   9   7  11     1563.38     1543.10     54.00 o 
  10   7  11      566.00      596.14     41.64 o 
  11   7  11      423.35      414.44     38.58 o 
 -10   8  11      470.14      489.87     47.38 o 
  -9   8  11     1011.99     1135.46     50.51 o 
  -8   8  11      156.55      157.83     25.71 o 
  -7   8  11       81.13       56.65     17.51 o 
  -6   8  11      184.07      176.41     23.46 o 
  -5   8  11     2023.55     2028.68     49.87 o 
  -4   8  11     2361.73     2315.62     47.91 o 
  -3   8  11     4440.48     4493.39     63.13 o 
  -2   8  11      344.97      325.81     18.72 o 
  -1   8  11      919.06      900.95     21.97 o 
   0   8  11      114.45       90.25     10.84 o 
   1   8  11      928.88      858.74     27.69 o 
   2   8  11      340.15      306.40     23.28 o 
   3   8  11     4683.75     4612.41     74.63 o 
   4   8  11     2253.59     2069.14     47.40 o 
   5   8  11     2182.44     2159.38     50.02 o 
   6   8  11      201.99      231.58     20.41 o 
   7   8  11       95.06       67.25     17.11 o 
   8   8  11      149.16      129.90     23.18 o 
   9   8  11     1006.23     1011.36     52.53 o 
  10   8  11      485.13      512.49     42.20 o 
 -10   9  11     1229.97     1461.95     70.27 o 
  -9   9  11       25.98       32.15     23.17 o 
  -8   9  11     4218.88     4192.14     94.63 o 
  -7   9  11       19.18       25.43     16.48 o 
  -6   9  11     3200.86     3307.29     68.70 o 
  -5   9  11      624.70      612.77     27.80 o 
  -4   9  11     2600.23     2565.31     52.28 o 
  -3   9  11     1152.87     1175.68     38.48 o 
  -2   9  11     2140.10     2217.59     36.70 o 
  -1   9  11      731.66      744.85     24.74 o 
   0   9  11     2103.63     2031.37     40.98 o 
   1   9  11      728.26      690.50     25.91 o 
   2   9  11     2471.34     2479.56     50.58 o 
   3   9  11     1125.73     1080.96     33.98 o 
   4   9  11     2645.06     2723.30     55.90 o 
   5   9  11      674.23      660.04     30.54 o 
   6   9  11     3215.61     3175.08     75.95 o 
   7   9  11       18.78       24.53     16.69 o 
   8   9  11     4197.50     4404.10     93.65 o 
  10   9  11     1233.90     1361.54     63.25 o 
  -9  10  11      668.76      665.61     43.27 o 
  -8  10  11      210.94      240.48     29.27 o 
  -7  10  11      841.64      797.87     40.08 o 
  -6  10  11       39.53       19.89     15.75 o 
  -5  10  11     3305.69     3286.94     63.04 o 
  -4  10  11      507.97      532.83     28.89 o 
  -3  10  11     2891.20     2819.54     61.46 o 
  -2  10  11      697.62      658.58     24.62 o 
  -1  10  11     1158.87     1128.78     30.27 o 
   0  10  11     2040.17     2047.79     42.47 o 
   1  10  11     1032.27      988.69     31.55 o 
   2  10  11      763.08      780.30     30.04 o 
   3  10  11     3330.37     3189.48     60.51 o 
   4  10  11      554.78      549.44     28.11 o 
   5  10  11     3173.61     3249.40     76.68 o 
   6  10  11       43.08       34.45     19.00 o 
   7  10  11      798.96      767.77     42.64 o 
   8  10  11      206.13      171.48     27.55 o 
   9  10  11      598.60      577.84     39.62 o 
  -9  11  11      316.18      298.14     33.44 o 
  -8  11  11     1390.81     1530.84     57.72 o 
  -7  11  11      404.98      395.84     30.90 o 
  -6  11  11     1495.61     1574.02     59.50 o 
  -5  11  11     1915.06     1957.92     48.53 o 
  -4  11  11        6.29       -2.93     12.49 o 
  -3  11  11     1595.56     1535.75     44.77 o 
  -2  11  11     1523.04     1482.96     40.55 o 
  -1  11  11     1804.89     1791.93     37.09 o 
   0  11  11      331.95      362.00     21.60 o 
   1  11  11     1747.66     1756.39     43.24 o 
   2  11  11     1567.79     1504.11     41.98 o 
   3  11  11     1537.74     1534.17     45.97 o 
   4  11  11        4.95        5.20     16.76 o 
   5  11  11     1997.94     1970.08     60.95 o 
   6  11  11     1474.56     1535.69     55.08 o 
   7  11  11      424.45      441.80     35.93 o 
   8  11  11     1278.28     1329.55     59.94 o 
   9  11  11      319.32      317.60     38.76 o 
  -8  12  11      158.54      156.88     29.09 o 
  -7  12  11      262.81      289.97     33.20 o 
  -6  12  11      456.37      461.66     33.02 o 
  -5  12  11     1923.85     1963.43     51.10 o 
  -4  12  11      129.10       92.96     19.89 o 
  -3  12  11     1533.28     1476.88     42.53 o 
  -2  12  11      875.14      848.97     32.84 o 
  -1  12  11     2466.50     2383.95     52.63 o 
   0  12  11     1528.63     1509.97     37.37 o 
   1  12  11     2349.48     2252.32     52.96 o 
   2  12  11      751.69      752.77     38.85 o 
   3  12  11     1496.21     1543.55     51.83 o 
   4  12  11      114.99       69.14     20.89 o 
   5  12  11     1714.96     1734.10     58.50 o 
   6  12  11      422.88      464.80     36.08 o 
   7  12  11      228.18      184.79     32.96 o 
   8  12  11      185.21      194.07     33.24 o 
  -7  13  11       92.67       45.48     25.71 o 
  -6  13  11       24.73       -2.52     24.84 o 
  -5  13  11      186.59      160.31     25.00 o 
  -4  13  11      914.57      895.00     46.31 o 
  -3  13  11       73.34       67.34     21.37 o 
  -2  13  11     1834.92     1779.87     58.25 o 
  -1  13  11        9.29        7.77     15.87 o 
   0  13  11     5536.32     5688.79     97.01 o 
   1  13  11        2.52      -15.89     15.77 o 
   2  13  11     1959.73     1996.85     64.42 o 
   3  13  11       63.33       62.44     21.60 o 
   4  13  11      891.16      856.18     42.81 o 
   5  13  11      146.59      106.40     25.29 o 
   6  13  11        7.86        3.49     21.23 o 
   7  13  11      133.80      115.52     29.59 o 
  -6  14  11      178.93      199.05     39.33 o 
  -5  14  11      740.49      743.32     48.05 o 
  -4  14  11      864.39      863.46     51.19 o 
  -3  14  11     1327.99     1301.13     50.85 o 
  -2  14  11     1153.14     1152.64     47.10 o 
  -1  14  11       86.00       57.79     24.74 o 
   0  14  11        8.91        6.51     20.07 o 
   1  14  11       60.66       57.37     26.41 o 
   2  14  11     1009.37     1202.37     51.00 o 
   3  14  11     1530.70     1529.38     64.33 o 
   4  14  11      669.73      722.19     42.97 o 
   5  14  11      866.40      859.70     46.07 o 
   6  14  11      190.21      179.54     32.43 o 
  -5  15  11      114.92      130.60     36.50 o 
  -4  15  11      142.77      129.98     26.74 o 
  -3  15  11      190.40      231.74     33.01 o 
  -2  15  11      566.40      577.04     51.11 o 
  -1  15  11     2601.19     2730.81     91.87 o 
   0  15  11      468.16      515.53     58.70 o 
   1  15  11     2508.92     2557.74    130.00 o 
   2  15  11      606.21      599.45    103.29 o 
   3  15  11      188.32      221.85     33.68 o 
   4  15  11      139.80      133.68     28.64 o 
   5  15  11       93.14       86.88     27.50 o 
  -3  16  11      317.14      350.71     38.46 o 
  -2  16  11      198.02      143.40     33.37 o 
  -1  16  11       20.74       13.85     25.73 o 
   0  16  11      253.34      328.82     83.52 o 
   1  16  11       27.97       23.43     25.51 o 
   2  16  11      264.46      243.68     45.86 o 
   3  16  11      372.64      369.59     47.08 o 
   1   0  12     1042.24      977.12     19.66 o 
   3   0  12     4206.73     4261.05     49.41 o 
   4   0  12     1988.11     2083.66     32.34 o 
   5   0  12      105.21       77.07     10.96 o 
   6   0  12     1849.98     1889.21     39.37 o 
   7   0  12     1578.83     1584.78     41.40 o 
   8   0  12      304.56      269.12     21.92 o 
   9   0  12       51.80       27.55     15.99 o 
  10   0  12      118.94      107.70     20.90 o 
  11   0  12      494.94      486.20     32.17 o 
 -11   1  12      569.46      586.38     48.80 o 
 -10   1  12      227.90      213.77     23.57 o 
  -9   1  12      909.01      862.10     35.87 o 
  -8   1  12     1807.80     1788.17     46.51 o 
  -7   1  12      523.88      499.53     23.32 o 
  -6   1  12      201.43      195.59     15.61 o 
  -5   1  12     2238.92     2207.48     49.07 o 
  -4   1  12      699.65      684.67     18.45 o 
  -3   1  12     4435.40     4031.73     47.21 o 
  -2   1  12      784.68      753.13     17.90 o 
  -1   1  12     5090.58     5127.47     55.23 o 
   0   1  12     1356.36     1307.60     21.57 o 
   1   1  12     5077.24     5158.91     51.97 o 
   2   1  12      692.83      651.47     16.97 o 
   3   1  12     4100.05     3833.11     46.50 o 
   4   1  12      641.16      593.15     17.47 o 
   5   1  12     2503.51     2458.87     39.33 o 
   6   1  12      248.87      234.81     16.93 o 
   7   1  12      474.91      498.40     25.39 o 
   8   1  12     1891.31     1978.35     48.51 o 
   9   1  12      960.68      926.95     36.20 o 
  10   1  12      240.81      208.54     23.67 o 
  11   1  12      594.51      604.44     42.99 o 
 -11   2  12       68.13       63.49     31.09 o 
 -10   2  12       46.50       24.95     21.39 o 
  -9   2  12      167.00      187.70     26.50 o 
  -8   2  12     1374.55     1383.70     41.25 o 
  -7   2  12      637.00      650.39     25.60 o 
  -6   2  12      293.45      274.80     17.26 o 
  -5   2  12      587.15      611.67     21.10 o 
  -4   2  12     1279.81     1343.93     35.48 o 
  -3   2  12     1248.99     1143.88     22.00 o 
  -2   2  12     1430.23     1332.57     26.61 o 
  -1   2  12     4694.52     4678.94     51.81 o 
   0   2  12    10763.45    10271.91     85.71 o 
   1   2  12     4446.15     4574.90     45.55 o 
   2   2  12     1249.48     1200.95     22.88 o 
   3   2  12     1215.11     1168.47     21.58 o 
   4   2  12     1200.62     1259.18     26.41 o 
   5   2  12      521.99      581.93     19.79 o 
   6   2  12      286.58      259.29     15.87 o 
   7   2  12      706.50      656.94     28.20 o 
   8   2  12     1435.12     1432.67     51.31 o 
   9   2  12      151.19      143.27     22.70 o 
  10   2  12       26.52       24.64     16.66 o 
  11   2  12       54.20       39.65     20.12 o 
 -11   3  12      722.97      678.98     52.81 o 
 -10   3  12      462.61      461.18     37.05 o 
  -9   3  12      593.40      638.22     38.56 o 
  -8   3  12     1326.53     1318.58     49.08 o 
  -7   3  12       39.77       24.05     12.24 o 
  -6   3  12     2543.90     2535.63     52.37 o 
  -5   3  12     1279.44     1220.57     28.87 o 
  -4   3  12     1860.23     1741.93     42.68 o 
  -3   3  12     1424.27     1326.65     23.58 o 
  -1   3  12     1418.84     1428.24     28.15 o 
   1   3  12     1391.16     1462.97     22.27 o 
   3   3  12     1256.64     1246.35     25.14 o 
   4   3  12     1875.00     1852.79     31.33 o 
   5   3  12     1143.85     1121.69     25.36 o 
   6   3  12     2586.63     2523.20     43.50 o 
   7   3  12       57.99       31.90     13.08 o 
   8   3  12     1273.19     1250.81     39.44 o 
   9   3  12      639.24      648.02     32.19 o 
  10   3  12      567.66      600.94     36.87 o 
  11   3  12      709.42      696.27     46.75 o 
 -11   4  12      582.11      542.28     49.58 o 
 -10   4  12      236.66      237.41     37.29 o 
  -9   4  12      497.30      521.58     47.31 o 
  -8   4  12     1273.52     1218.62     47.73 o 
  -7   4  12     1144.69     1179.64     38.75 o 
  -6   4  12     2222.36     2165.87     44.95 o 
  -5   4  12      112.49      107.50     11.93 o 
  -4   4  12      219.49      216.14     19.03 o 
  -3   4  12     2629.12     2711.75     36.61 o 
  -1   4  12     2901.74     2909.77     41.82 o 
   0   4  12     7315.75     7409.40    109.09 o 
   1   4  12     3270.89     3341.26     40.20 o 
   3   4  12     2572.38     2613.47     35.45 o 
   5   4  12      154.75      146.22     11.53 o 
   6   4  12     2050.29     1959.63     36.09 o 
   7   4  12     1043.11     1011.39     30.88 o 
   8   4  12     1072.31     1080.62     37.34 o 
   9   4  12      420.91      375.78     26.79 o 
  10   4  12      233.50      202.17     23.83 o 
  11   4  12      535.52      551.07     34.79 o 
 -11   5  12      839.56      869.60     85.27 o 
 -10   5  12      832.52      706.78     51.74 o 
  -9   5  12     1091.28     1020.70     48.97 o 
  -8   5  12     1019.37     1018.19     44.87 o 
  -7   5  12     1488.21     1538.28     44.66 o 
  -6   5  12     1006.02     1029.62     35.55 o 
  -5   5  12      449.60      473.55     24.02 o 
  -4   5  12     4193.34     4087.22     62.82 o 
  -3   5  12     1846.86     1810.34     29.69 o 
  -2   5  12     4761.71     4709.58     54.47 o 
  -1   5  12      381.01      403.99     16.64 o 
   0   5  12        5.46       13.07      5.88 o 
   1   5  12      469.69      479.22     13.89 o 
   2   5  12     4692.44     4802.98     52.33 o 
   3   5  12     2053.04     2016.43     35.69 o 
   4   5  12     3998.77     4030.95     48.74 o 
   5   5  12      561.00      523.37     20.02 o 
   6   5  12      871.86      898.13     27.69 o 
   7   5  12     1441.62     1427.15     36.56 o 
   8   5  12     1068.53     1042.27     36.53 o 
   9   5  12     1057.42     1010.64     38.25 o 
  10   5  12      851.45      843.60     38.26 o 
  11   5  12      803.86      896.56     41.31 o 
 -11   6  12       28.39       34.35     30.33 o 
 -10   6  12      570.06      637.29     54.59 o 
  -9   6  12      276.60      288.85     36.59 o 
  -8   6  12      699.06      749.47     39.74 o 
  -7   6  12      851.41      833.63     34.81 o 
  -6   6  12     2682.34     2588.47     57.50 o 
  -5   6  12      405.13      440.18     24.16 o 
  -4   6  12     5580.16     5494.12     86.49 o 
  -3   6  12      718.88      738.14     21.46 o 
  -2   6  12     1089.76     1107.60     24.59 o 
  -1   6  12     4664.91     4691.18     70.24 o 
   0   6  12      105.24      105.94      9.16 o 
   1   6  12     4424.17     4402.98     48.18 o 
   2   6  12      989.01     1008.51     21.91 o 
   3   6  12      645.72      626.76     18.64 o 
   4   6  12     5775.44     5562.75     68.77 o 
   5   6  12      381.00      424.65     21.51 o 
   6   6  12     2622.15     2609.84     47.96 o 
   7   6  12      859.37      835.07     29.25 o 
   8   6  12      614.60      649.67     29.60 o 
   9   6  12      223.42      199.86     23.92 o 
  10   6  12      498.40      523.74     35.20 o 
  11   6  12       29.49       18.88     23.02 o 
 -10   7  12     1653.54     1713.43     80.98 o 
  -9   7  12      248.72      248.51     37.16 o 
  -8   7  12     1025.76     1015.73     45.97 o 
  -7   7  12      609.07      614.71     31.50 o 
  -6   7  12      932.87      964.42     35.67 o 
  -5   7  12     4636.19     4583.75     79.41 o 
  -4   7  12     2323.45     2328.06     54.41 o 
  -3   7  12      169.46      158.34     14.35 o 
  -2   7  12      662.48      722.06     22.64 o 
  -1   7  12      427.38      454.82     18.24 o 
   0   7  12      556.80      632.35     19.33 o 
   1   7  12      515.87      551.19     18.97 o 
   2   7  12      870.14      874.16     27.34 o 
   3   7  12      151.56      148.70     13.32 o 
   4   7  12     2318.98     2289.21     42.80 o 
   5   7  12     4608.65     4501.93     67.87 o 
   6   7  12      870.77      930.24     47.77 o 
   7   7  12      594.73      604.25     27.67 o 
   8   7  12      991.34      998.85     35.58 o 
   9   7  12      286.24      323.15     29.46 o 
  10   7  12     1575.10     1640.16     62.11 o 
 -10   8  12      105.22      137.83     34.34 o 
  -9   8  12     1728.50     1644.48     71.62 o 
  -8   8  12      703.04      697.06     35.14 o 
  -7   8  12     2418.09     2571.32     60.86 o 
  -6   8  12     1308.20     1337.29     42.50 o 
  -5   8  12     4272.85     4311.85     78.88 o 
  -4   8  12      722.48      677.70     27.68 o 
  -3   8  12      858.44      860.62     26.49 o 
  -2   8  12      590.26      560.03     21.06 o 
  -1   8  12     1468.37     1507.69     32.23 o 
   1   8  12     1503.32     1452.53     33.88 o 
   2   8  12      670.79      680.02     24.57 o 
   3   8  12      850.55      883.36     29.42 o 
   4   8  12      779.61      709.48     27.78 o 
   5   8  12     4423.33     4510.96     74.16 o 
   6   8  12     1286.15     1331.40     40.71 o 
   7   8  12     2337.23     2386.46     56.74 o 
   8   8  12      655.66      722.35     38.62 o 
   9   8  12     1696.53     1710.81     66.27 o 
  10   8  12       71.30       52.99     27.30 o 
  -9   9  12       74.94       81.49     31.18 o 
  -8   9  12      470.43      452.21     42.58 o 
  -7   9  12      420.63      413.87     29.12 o 
  -6   9  12      749.26      792.63     34.48 o 
  -5   9  12       55.94       39.16     15.46 o 
  -4   9  12     1424.07     1396.28     38.98 o 
  -3   9  12      431.83      450.61     30.84 o 
  -2   9  12      653.60      642.31     23.76 o 
  -1   9  12      333.42      354.11     18.89 o 
   0   9  12       76.81       71.76     11.51 o 
   1   9  12      404.52      430.81     24.60 o 
   2   9  12      663.07      683.64     28.10 o 
   3   9  12      492.01      467.95     25.38 o 
   4   9  12     1561.81     1566.56     43.76 o 
   5   9  12       42.94       47.89     14.54 o 
   6   9  12      685.18      692.95     31.95 o 
   7   9  12      359.89      401.52     31.26 o 
   8   9  12      492.01      467.45     34.70 o 
   9   9  12       55.63       41.54     24.97 o 
  -9  10  12     1195.99     1398.91     68.90 o 
  -8  10  12      518.07      499.75     44.62 o 
  -7  10  12     2471.67     2574.50     63.86 o 
  -6  10  12     1840.29     1850.00     51.88 o 
  -5  10  12      530.30      578.88     30.28 o 
  -4  10  12     1463.46     1438.45     40.18 o 
  -3  10  12      158.69      149.50     14.47 o 
  -2  10  12      541.69      587.90     23.91 o 
  -1  10  12      396.76      391.59     18.92 o 
   0  10  12      493.04      507.70     28.81 o 
   1  10  12      578.45      576.36     28.19 o 
   2  10  12      465.15      497.03     25.86 o 
   3  10  12      131.25      121.71     17.52 o 
   4  10  12     1403.77     1394.83     46.41 o 
   5  10  12      575.16      597.16     35.24 o 
   6  10  12     1804.94     1893.95     64.16 o 
   7  10  12     2519.26     2628.14     69.77 o 
   8  10  12      560.51      580.87     37.87 o 
   9  10  12     1142.43     1341.39     54.79 o 
  -8  11  12        2.62       10.13     27.53 o 
  -7  11  12      262.18      253.82     30.51 o 
  -6  11  12      944.55      899.08     35.60 o 
  -5  11  12      525.35      545.95     28.93 o 
  -4  11  12     1714.16     1663.35     47.89 o 
  -3  11  12     1067.09     1066.03     43.60 o 
  -2  11  12      942.32      919.08     37.07 o 
  -1  11  12      662.45      674.92     26.18 o 
   0  11  12       53.75       57.14     12.98 o 
   1  11  12      538.52      528.50     26.58 o 
   2  11  12      842.97      839.97     33.30 o 
   3  11  12      990.79      992.00     38.42 o 
   4  11  12     1464.99     1483.31     51.44 o 
   5  11  12      466.97      476.10     36.15 o 
   6  11  12      862.34      826.10     45.47 o 
   7  11  12      213.07      221.19     31.44 o 
   8  11  12        2.88        5.88     20.05 o 
  -8  12  12      715.54      709.04     63.25 o 
  -7  12  12       73.56       83.65     25.48 o 
  -6  12  12     1501.02     1529.03     46.06 o 
  -5  12  12      210.41      192.70     23.70 o 
  -4  12  12     1030.98     1052.63     40.25 o 
  -3  12  12      769.26      794.03     33.21 o 
  -2  12  12      158.38      126.25     24.18 o 
  -1  12  12     7430.73     7493.52     96.80 o 
   0  12  12      167.15      153.53     17.23 o 
   1  12  12     7067.73     7162.90    109.30 o 
   2  12  12      131.00      115.00     22.37 o 
   3  12  12      749.52      761.67     44.79 o 
   4  12  12      969.14      998.57     44.91 o 
   5  12  12      259.51      216.08     37.82 o 
   6  12  12     1465.45     1512.88     60.46 o 
   8  12  12      764.88      745.68     50.60 o 
  -7  13  12      108.89      114.89     28.91 o 
  -6  13  12      220.95      192.60     28.97 o 
  -5  13  12      733.58      742.22     46.68 o 
  -4  13  12     1537.28     1531.93     53.17 o 
  -3  13  12      954.87      920.06     40.35 o 
  -2  13  12      473.20      452.34     30.70 o 
  -1  13  12      325.95      301.08     26.33 o 
   0  13  12      276.72      328.29     28.59 o 
   1  13  12      289.17      256.07     31.32 o 
   2  13  12      383.81      416.68     33.24 o 
   3  13  12      837.72      838.60     44.11 o 
   4  13  12     1526.79     1503.35     55.46 o 
   5  13  12      727.05      730.58     50.50 o 
   6  13  12      167.22      125.89     29.05 o 
   7  13  12      125.39       89.41     28.96 o 
  -6  14  12       66.98       61.34     32.81 o 
  -5  14  12      361.70      383.66     38.13 o 
  -4  14  12      465.66      466.78     38.91 o 
  -3  14  12     1410.70     1332.83     60.95 o 
  -2  14  12      718.17      729.06     40.21 o 
  -1  14  12     2184.17     2135.74     79.38 o 
   0  14  12     1532.90     1571.43     70.21 o 
   1  14  12     2313.48     2411.82     79.24 o 
   2  14  12      710.18      812.83     44.41 o 
   3  14  12     1319.01     1347.79     55.35 o 
   4  14  12      525.18      503.10     39.79 o 
   5  14  12      360.07      385.11     37.93 o 
   6  14  12       50.69       50.23     34.31 o 
  -4  15  12      258.05      227.74     30.21 o 
  -3  15  12      722.02      793.68     49.11 o 
  -2  15  12       92.65       71.63     29.16 o 
  -1  15  12      139.47      121.13     30.98 o 
   0  15  12      176.83      235.28     49.25 o 
   1  15  12      160.89      180.03     40.06 o 
   2  15  12      124.77       90.06     31.57 o 
   3  15  12      721.95      767.69     51.33 o 
   4  15  12      306.22      314.35     35.33 o 
  -2  16  12     1629.14     1812.29     88.23 o 
  -1  16  12       17.22       11.79     26.12 o 
   0  16  12     1118.81     1235.11     91.89 o 
   1  16  12       30.71       42.82     27.44 o 
   2  16  12     1591.60     1678.39     87.40 o 
   1   0  13    17590.24    17786.62    156.50 o 
   2   0  13     1105.21     1053.90     32.31 o 
   3   0  13     1337.01     1308.01     26.82 o 
   4   0  13     4603.32     4418.89     57.77 o 
   5   0  13     1061.37     1072.94     27.57 o 
   6   0  13      162.38      149.50     20.27 o 
   7   0  13      339.19      330.16     22.75 o 
   8   0  13      201.53      211.87     20.70 o 
   9   0  13       44.93       36.19     16.27 o 
  10   0  13      301.87      296.68     26.48 o 
  11   0  13       13.15        2.01     20.54 o 
 -11   1  13       36.92        2.58     22.31 o 
 -10   1  13      684.65      646.60     37.13 o 
  -9   1  13     1023.29     1063.82     39.66 o 
  -8   1  13      612.35      654.23     30.28 o 
  -7   1  13     1408.59     1421.92     49.83 o 
  -5   1  13     1192.11     1223.23     37.05 o 
  -4   1  13     1218.72     1099.98     25.62 o 
  -2   1  13     2951.68     2839.06     38.09 o 
   2   1  13     2850.06     2725.87     38.11 o 
   4   1  13     1305.09     1210.62     31.02 o 
   5   1  13     1034.91      990.77     25.65 o 
   6   1  13       76.52       58.43     13.01 o 
   7   1  13     1756.56     1719.46     42.78 o 
   8   1  13      604.21      641.63     30.34 o 
   9   1  13      943.64      927.98     37.25 o 
  10   1  13      671.79      669.74     34.41 o 
  11   1  13       35.64       28.30     19.87 o 
 -11   2  13       24.28        6.47     27.64 o 
 -10   2  13     1168.28     1222.76     52.96 o 
  -9   2  13      409.84      423.60     33.36 o 
  -8   2  13      925.54      901.84     34.65 o 
  -7   2  13     1785.41     1832.59     45.49 o 
  -6   2  13      488.96      488.69     23.94 o 
  -5   2  13     1810.84     1718.04     39.57 o 
  -4   2  13     4448.89     4403.24     61.55 o 
  -3   2  13     1887.18     1914.19     34.07 o 
  -2   2  13     3907.11     3560.77     44.48 o 
  -1   2  13    10869.32    10382.58     97.35 o 
   0   2  13     3961.56     3968.51     46.46 o 
   1   2  13    10804.09    10565.69     88.36 o 
   2   2  13     3741.94     3463.60     44.29 o 
   3   2  13     2023.64     2105.40     32.61 o 
   4   2  13     4214.65     4147.28     73.01 o 
   5   2  13     1769.59     1693.05     35.13 o 
   6   2  13      408.13      411.42     19.91 o 
   7   2  13     2074.68     2105.88     47.87 o 
   8   2  13      986.03      991.63     36.09 o 
   9   2  13      482.85      461.43     28.49 o 
  10   2  13     1320.74     1384.36     46.10 o 
  11   2  13       16.90       22.13     19.50 o 
 -11   3  13       51.79       57.74     31.01 o 
 -10   3  13      990.12     1077.20     49.93 o 
  -9   3  13      856.20      883.39     44.01 o 
  -8   3  13      154.19      108.55     33.29 o 
  -7   3  13      874.91      881.90     38.47 o 
  -6   3  13      339.87      334.59     21.10 o 
  -5   3  13     1124.59     1065.49     31.10 o 
  -4   3  13     1014.38     1038.10     29.08 o 
  -3   3  13     2937.62     2997.88     39.29 o 
  -2   3  13     1992.84     1874.39     28.44 o 
  -1   3  13     5391.57     5408.54     58.98 o 
   1   3  13     5132.69     5151.38     56.88 o 
   2   3  13     1995.10     1865.00     32.78 o 
   3   3  13     2798.07     2838.45     44.64 o 
   4   3  13      978.35      899.68     23.08 o 
   5   3  13     1048.60     1023.63     25.99 o 
   6   3  13      378.85      380.90     18.57 o 
   7   3  13      677.47      660.55     29.09 o 
   8   3  13      135.21      139.44     19.66 o 
   9   3  13      873.15      856.87     36.06 o 
  10   3  13      946.34     1022.81     41.19 o 
  11   3  13       41.25       29.95     20.25 o 
 -11   4  13      318.47      332.02     49.00 o 
 -10   4  13     1496.64     1557.80     76.32 o 
  -9   4  13     1142.74     1155.31     92.42 o 
  -8   4  13      114.58      109.21     22.67 o 
  -7   4  13     3106.53     3108.66     74.69 o 
  -6   4  13      298.67      282.77     25.61 o 
  -5   4  13     1746.17     1668.30     38.99 o 
  -4   4  13      646.47      593.99     20.89 o 
  -3   4  13      679.81      661.18     17.84 o 
  -2   4  13     1025.84      895.67     19.93 o 
  -1   4  13      100.59      136.34     10.71 o 
   0   4  13      512.71      475.56     15.80 o 
   1   4  13      143.00      152.86      9.22 o 
   2   4  13      921.36      852.40     20.04 o 
   3   4  13      576.51      563.07     17.46 o 
   4   4  13      630.62      581.34     18.10 o 
   5   4  13     1644.58     1584.30     30.42 o 
   6   4  13      413.57      408.28     19.08 o 
   7   4  13     3054.21     2960.64     58.76 o 
   9   4  13     1245.77     1205.73     41.01 o 
  10   4  13     1624.97     1684.29     50.61 o 
  11   4  13      397.62      330.44     29.42 o 
 -11   5  13       46.12       56.04     32.11 o 
 -10   5  13      803.73      663.72     51.41 o 
  -9   5  13      371.08      394.01     33.84 o 
  -8   5  13        3.25       -6.26     17.25 o 
  -7   5  13      770.64      797.96     39.56 o 
  -6   5  13       39.89       17.17     15.71 o 
  -5   5  13     3750.11     3745.01     77.13 o 
  -4   5  13     1081.32     1014.00     35.86 o 
  -3   5  13     2438.00     2531.69     36.59 o 
  -2   5  13     5261.27     5142.10     64.24 o 
  -1   5  13     1038.24     1009.97     24.04 o 
   0   5  13     2239.79     2210.30     35.23 o 
   1   5  13     1052.37     1065.02     20.21 o 
   2   5  13     5347.87     5267.06     59.68 o 
   3   5  13     2341.28     2478.33     44.35 o 
   4   5  13     1219.38     1172.45     24.93 o 
   5   5  13     3547.90     3473.55     55.31 o 
   6   5  13       71.32       72.77     12.86 o 
   7   5  13      799.15      791.75     28.80 o 
   8   5  13        5.07        2.27     13.74 o 
   9   5  13      358.32      365.28     27.18 o 
  10   5  13      702.62      643.05     34.88 o 
  11   5  13       23.36       19.15     20.05 o 
 -10   6  13      299.22      365.14     60.28 o 
  -9   6  13      702.61      738.19     42.91 o 
  -8   6  13     1065.83     1053.63     48.09 o 
  -7   6  13      138.68      137.43     22.95 o 
  -6   6  13     3139.56     3189.92     74.98 o 
  -5   6  13      384.46      389.78     23.43 o 
  -4   6  13     1394.44     1431.18     37.31 o 
  -3   6  13     4126.07     4074.42     60.43 o 
  -2   6  13      765.23      848.95     21.51 o 
  -1   6  13      483.01      499.28     20.38 o 
   1   6  13      542.80      570.56     15.79 o 
   2   6  13      806.76      899.95     20.21 o 
   3   6  13     3631.75     3553.09     50.30 o 
   4   6  13     1539.00     1563.73     33.22 o 
   5   6  13      257.48      241.67     16.57 o 
   6   6  13     3238.09     3129.27     54.14 o 
   7   6  13      164.18      140.28     18.32 o 
   8   6  13     1253.80     1255.54     44.28 o 
   9   6  13      716.33      796.14     39.99 o 
  10   6  13      293.21      293.34     29.52 o 
 -10   7  13      280.66      307.99     42.34 o 
  -9   7  13      446.15      471.56     44.14 o 
  -8   7  13      592.32      553.34     37.40 o 
  -7   7  13       58.07       84.27     21.08 o 
  -6   7  13     1953.89     1968.77     59.09 o 
  -5   7  13     2329.71     2056.75     50.70 o 
  -4   7  13       33.57       30.03     12.09 o 
  -3   7  13     1200.33     1176.16     31.85 o 
  -2   7  13      742.48      782.16     22.45 o 
  -1   7  13      724.35      747.27     23.36 o 
   0   7  13      557.28      495.96     18.09 o 
   1   7  13      789.38      815.56     21.95 o 
   2   7  13      684.81      704.05     24.76 o 
   3   7  13     1407.17     1413.07     42.47 o 
   4   7  13       40.91       40.31     12.63 o 
   5   7  13     2483.08     2235.41     46.78 o 
   6   7  13     2125.68     2133.53     56.51 o 
   7   7  13       88.30       74.27     15.96 o 
   8   7  13      513.91      571.56     30.05 o 
   9   7  13      422.48      484.40     33.12 o 
  10   7  13      243.57      232.98     31.46 o 
 -10   8  13       55.66       98.16     35.17 o 
  -9   8  13      427.22      516.12     46.21 o 
  -8   8  13      323.47      285.45     40.43 o 
  -7   8  13      165.99      172.73     25.82 o 
  -6   8  13     1152.04     1076.83     53.18 o 
  -5   8  13     1309.82     1376.42     41.91 o 
  -4   8  13      106.05      115.38     18.37 o 
  -3   8  13     1974.28     2003.19     41.25 o 
  -2   8  13      502.73      508.95     20.89 o 
  -1   8  13      195.70      196.41     14.65 o 
   0   8  13     1541.48     1533.19     32.48 o 
   1   8  13      262.00      259.70     16.04 o 
   2   8  13      434.86      438.69     21.32 o 
   3   8  13     2330.90     2361.03     49.65 o 
   4   8  13      118.09      112.35     19.25 o 
   5   8  13     1360.07     1384.67     41.43 o 
   6   8  13     1245.35     1263.35     41.77 o 
   7   8  13      174.58      128.39     20.33 o 
   8   8  13      240.87      241.69     27.50 o 
   9   8  13      355.19      316.45     37.63 o 
  10   8  13       37.39       23.69     26.22 o 
  -9   9  13     1066.38     1175.96     65.91 o 
  -8   9  13     1244.19     1274.36     65.38 o 
  -7   9  13       72.40       55.98     21.63 o 
  -6   9  13     2594.09     2690.76     70.49 o 
  -5   9  13      961.77      960.11     37.18 o 
  -4   9  13     1490.71     1544.07     54.28 o 
  -3   9  13      455.93      450.34     29.79 o 
  -2   9  13      961.98      971.03     28.97 o 
  -1   9  13      210.76      183.43     15.94 o 
   0   9  13      473.89      504.73     21.51 o 
   1   9  13      250.91      220.44     18.98 o 
   2   9  13     1115.40     1068.51     31.76 o 
   3   9  13      337.52      350.98     22.64 o 
   4   9  13     1517.74     1461.24     41.93 o 
   5   9  13     1037.26     1071.03     38.29 o 
   6   9  13     2508.63     2482.69     61.44 o 
   7   9  13       73.07       49.65     19.90 o 
   8   9  13     1209.66     1322.15     55.96 o 
   9   9  13     1150.61     1176.71     58.38 o 
  -9  10  13      404.13      387.64     51.48 o 
  -8  10  13      144.35      159.42     33.97 o 
  -7  10  13      590.64      534.77     36.88 o 
  -6  10  13       27.14       24.54     19.44 o 
  -5  10  13      930.90      946.26     37.70 o 
  -4  10  13       16.45       16.88     13.86 o 
  -3  10  13     1657.50     1730.08     43.31 o 
  -2  10  13     1437.22     1564.91     40.19 o 
  -1  10  13       20.05       20.85     11.01 o 
   0  10  13      948.07     1014.54     29.92 o 
   1  10  13       18.03        8.95     10.97 o 
   2  10  13     1416.57     1416.25     40.58 o 
   3  10  13     1816.09     1806.26     45.94 o 
   4  10  13       20.67       -0.03     12.98 o 
   5  10  13     1002.20      976.03     37.15 o 
   6  10  13       21.18       24.51     19.01 o 
   7  10  13      602.96      593.34     37.18 o 
   8  10  13      113.94      120.72     25.62 o 
   9  10  13      339.37      388.31     35.74 o 
  -8  11  13      369.59      412.18     44.29 o 
  -7  11  13     1058.03     1017.10     48.75 o 
  -6  11  13      129.73      123.55     24.63 o 
  -5  11  13     1122.26     1075.99     40.80 o 
  -4  11  13        2.75        8.18     14.99 o 
  -3  11  13     1013.94     1040.95     39.63 o 
  -2  11  13     1118.36     1130.30     33.55 o 
  -1  11  13      145.36      128.26     16.73 o 
   0  11  13      908.15      888.17     32.08 o 
   1  11  13      146.13      151.50     19.00 o 
   2  11  13     1168.90     1224.00     46.19 o 
   3  11  13      829.70      873.34     41.00 o 
   4  11  13        6.10       -7.21     17.93 o 
   5  11  13      993.86      968.65     66.27 o 
   6  11  13      205.64      192.65     26.03 o 
   7  11  13     1006.02     1064.18     47.22 o 
   8  11  13      308.56      240.15     33.11 o 
  -7  12  13       62.90       72.82     29.96 o 
  -6  12  13      131.48      119.68     26.47 o 
  -5  12  13       44.79       71.88     22.28 o 
  -4  12  13      125.77      115.40     19.74 o 
  -3  12  13      356.47      343.72     30.45 o 
  -2  12  13     1416.36     1336.76     51.34 o 
  -1  12  13     1000.10     1062.32     35.88 o 
   0  12  13     1978.08     1946.31     44.21 o 
   1  12  13     1104.38     1155.67     39.61 o 
   2  12  13     1300.86     1285.02     42.19 o 
   3  12  13      399.14      376.42     49.31 o 
   4  12  13      127.67      101.59     35.06 o 
   5  12  13       86.58       81.75     23.87 o 
   6  12  13      131.85       81.35     26.16 o 
   7  12  13       64.37       56.92     22.66 o 
  -6  13  13      165.97      112.84     34.97 o 
  -5  13  13      386.01      404.53     34.41 o 
  -4  13  13      345.29      319.77     29.48 o 
  -3  13  13      172.72      148.13     25.47 o 
  -2  13  13     2480.26     2548.74     68.69 o 
  -1  13  13      278.93      285.35     23.68 o 
   0  13  13     3616.82     3579.15     67.27 o 
   1  13  13      266.92      262.13     43.49 o 
   2  13  13     2563.53     2646.09     79.35 o 
   3  13  13      163.59      108.85     31.96 o 
   4  13  13      281.23      255.18     40.11 o 
   5  13  13      400.77      392.93     36.99 o 
   6  13  13      156.44      111.96     28.50 o 
  -5  14  13      114.33       74.92     24.72 o 
  -4  14  13      299.61      283.82     32.66 o 
  -3  14  13      348.64      428.48     36.31 o 
  -2  14  13      475.22      475.12     36.34 o 
  -1  14  13      495.52      519.81     38.90 o 
   0  14  13      318.56      319.80     42.60 o 
   1  14  13      431.19      477.50     41.61 o 
   2  14  13      463.98      439.36     38.89 o 
   3  14  13      378.25      401.33     38.50 o 
   4  14  13      322.20      241.44     39.45 o 
   5  14  13      130.57      101.31     28.34 o 
  -4  15  13      176.53      195.29     29.95 o 
  -3  15  13      885.58      878.16     46.91 o 
  -2  15  13      939.11      942.14     58.82 o 
  -1  15  13     2425.09     2449.41     88.71 o 
   0  15  13     1288.81     1343.82    143.27 o 
   1  15  13     2527.72     2535.27    100.22 o 
   2  15  13      957.01     1030.80     77.07 o 
   3  15  13      942.01     1048.83     56.08 o 
   4  15  13      176.68      170.87     31.50 o 
   0  16  13      422.61      398.69    104.13 o 
   1   0  14      521.17      599.39     24.75 o 
   4   0  14      798.94      775.75     22.48 o 
   5   0  14      850.91      866.87     24.82 o 
   6   0  14      921.05      914.60     31.42 o 
   7   0  14     1840.75     1956.24     47.41 o 
   8   0  14     2897.38     2905.62     61.07 o 
  10   0  14       72.00       56.34     19.87 o 
  11   0  14     1449.80     1618.85     62.59 o 
 -11   1  14      374.19      303.31     34.82 o 
 -10   1  14       55.92       64.78     24.30 o 
  -9   1  14      677.87      675.15     33.21 o 
  -8   1  14        2.78      -12.33     13.50 o 
  -7   1  14     3036.21     3087.92     60.31 o 
  -6   1  14      477.76      464.27     24.84 o 
  -5   1  14      720.94      767.56     25.86 o 
  -4   1  14       15.10       14.82      8.23 o 
  -3   1  14     4275.05     4129.73     54.20 o 
  -2   1  14     4941.30     4768.05     56.22 o 
  -1   1  14     6157.54     6025.02     64.37 o 
   0   1  14    13345.33    13025.55    117.73 o 
   1   1  14     6094.76     5978.60     67.59 o 
   2   1  14     5294.57     5232.26     67.15 o 
   3   1  14     3899.01     3723.77     49.31 o 
   4   1  14       21.71       10.90      7.65 o 
   5   1  14      681.95      712.02     22.66 o 
   6   1  14      602.39      604.68     26.30 o 
   7   1  14     2948.91     2877.03     58.73 o 
   8   1  14        7.20       -2.90     13.58 o 
   9   1  14      734.80      651.89     38.63 o 
  10   1  14       56.26       68.88     20.45 o 
  11   1  14      448.37      397.16     31.22 o 
 -11   2  14      559.58      632.66     51.75 o 
 -10   2  14      650.46      660.27     43.94 o 
  -9   2  14      329.03      305.86     30.95 o 
  -8   2  14      623.33      596.08     29.68 o 
  -7   2  14     1152.05     1140.19     39.56 o 
  -6   2  14       24.66       14.63     12.13 o 
  -5   2  14     2314.43     2257.38     46.37 o 
  -4   2  14      296.39      333.56     19.03 o 
  -3   2  14     2299.17     2099.88     35.55 o 
  -2   2  14      703.77      723.53     19.39 o 
  -1   2  14     2629.47     2654.59     37.41 o 
   0   2  14      789.11      793.15     20.76 o 
   1   2  14     2404.29     2422.03     36.04 o 
   2   2  14      588.72      596.09     17.54 o 
   3   2  14     2256.09     2169.52     34.32 o 
   4   2  14      231.84      258.16     14.31 o 
   5   2  14     2189.37     2095.10     38.53 o 
   6   2  14       13.09       12.11     10.03 o 
   7   2  14     1100.80     1084.30     38.86 o 
   8   2  14      715.37      741.98     32.34 o 
   9   2  14      354.69      344.04     26.44 o 
  10   2  14      595.67      614.66     34.01 o 
  11   2  14      629.87      653.05     36.73 o 
 -11   3  14      140.66      137.73     36.76 o 
 -10   3  14     1336.12     1393.21     57.57 o 
  -9   3  14      235.94      225.53     28.67 o 
  -8   3  14     2612.52     2707.82     71.73 o 
  -7   3  14        2.77       13.35     16.99 o 
  -6   3  14     1697.22     1662.25     41.83 o 
  -5   3  14     1560.34     1528.08     37.91 o 
  -4   3  14      875.52      786.59     25.58 o 
  -3   3  14     6934.78     6591.88     74.32 o 
  -2   3  14     1013.62     1137.65     23.54 o 
  -1   3  14     3429.59     3259.68     44.19 o 
   1   3  14     3562.19     3575.48     43.09 o 
   2   3  14      987.44     1102.88     23.17 o 
   3   3  14     6598.46     6293.68     78.59 o 
   4   3  14      849.38      796.13     24.25 o 
   5   3  14     1385.25     1336.79     30.34 o 
   6   3  14     1724.39     1707.75     35.69 o 
   7   3  14        1.13       -4.48     11.68 o 
   8   3  14     2534.94     2578.53     57.63 o 
   9   3  14      271.73      279.15     24.99 o 
  10   3  14     1477.35     1548.30     50.12 o 
  11   3  14      182.99      157.75     25.19 o 
 -11   4  14      655.93      769.08     56.11 o 
 -10   4  14      155.82      133.40     28.14 o 
  -9   4  14      199.28      182.19     28.17 o 
  -8   4  14      601.66      633.44     38.63 o 
  -7   4  14      777.62      745.18     38.76 o 
  -6   4  14      184.67      153.44     21.80 o 
  -5   4  14      767.55      759.75     36.29 o 
  -4   4  14      426.09      455.21     22.22 o 
  -3   4  14     3478.73     3251.37     48.15 o 
  -1   4  14      568.62      540.77     18.89 o 
   0   4  14     2002.22     1845.14     34.11 o 
   1   4  14      674.00      705.54     17.99 o 
   3   4  14     3925.50     3841.35     56.37 o 
   4   4  14      336.82      371.82     18.99 o 
   5   4  14      682.27      675.69     21.10 o 
   6   4  14      123.19      118.81     14.61 o 
   7   4  14      803.41      760.27     32.12 o 
   8   4  14      650.46      666.40     30.93 o 
   9   4  14      169.34      110.99     20.57 o 
  10   4  14      207.17      151.95     23.51 o 
  11   4  14      695.06      728.40     38.93 o 
 -10   5  14     1449.88     1525.80     92.86 o 
  -9   5  14      111.28       93.65     25.10 o 
  -8   5  14     1166.08     1183.82     49.25 o 
  -7   5  14     2796.37     2815.31     73.15 o 
  -6   5  14     1737.14     1694.56     53.29 o 
  -5   5  14      233.92      221.80     23.09 o 
  -4   5  14     2361.76     2312.40     48.47 o 
  -2   5  14       63.52       51.61      9.00 o 
  -1   5  14       13.11       20.49      8.15 o 
   0   5  14      516.00      515.34     19.16 o 
   2   5  14       34.16       33.59      8.02 o 
   3   5  14      174.43      137.55     13.40 o 
   4   5  14     2233.17     2227.92     38.63 o 
   5   5  14      239.66      249.11     16.94 o 
   6   5  14     1584.84     1635.04     38.04 o 
   7   5  14     2820.79     2836.96     53.52 o 
   8   5  14     1148.43     1147.68     43.78 o 
   9   5  14      184.24      193.44     22.76 o 
  10   5  14     1524.54     1610.90     50.44 o 
 -10   6  14      281.07      220.80     38.51 o 
  -9   6  14      655.18      681.77     42.21 o 
  -8   6  14      445.40      444.10     36.51 o 
  -7   6  14     1065.75     1110.32     48.29 o 
  -6   6  14      286.32      282.44     26.70 o 
  -5   6  14      121.10      124.50     23.00 o 
  -4   6  14     1787.88     1703.33     51.59 o 
  -3   6  14      975.24      975.48     32.59 o 
  -2   6  14     1025.79     1028.80     26.45 o 
  -1   6  14     2203.41     2149.34     43.76 o 
   0   6  14       80.45       56.58      9.24 o 
   1   6  14     2301.30     2351.58     34.29 o 
   2   6  14     1061.25     1094.79     27.07 o 
   3   6  14     1013.09     1015.76     29.94 o 
   4   6  14     1595.33     1438.04     35.94 o 
   5   6  14      174.04      169.67     16.67 o 
   6   6  14      358.43      322.83     22.34 o 
   7   6  14     1059.28     1043.62     55.62 o 
   8   6  14      429.85      427.40     29.68 o 
   9   6  14      569.75      522.17     34.11 o 
  10   6  14      221.33      214.85     27.79 o 
 -10   7  14      204.48      127.93     38.02 o 
  -9   7  14     1197.86     1136.94     61.77 o 
  -8   7  14      251.79      294.63     31.29 o 
  -7   7  14     1573.84     1546.19     55.30 o 
  -6   7  14      872.37      827.81     40.88 o 
  -5   7  14     1570.40     1535.66     51.04 o 
  -4   7  14      406.72      371.92     23.73 o 
  -3   7  14      152.18      140.30     18.17 o 
  -2   7  14      779.79      824.06     23.79 o 
  -1   7  14      607.96      618.50     23.35 o 
   0   7  14      100.87      106.12     14.09 o 
   1   7  14      815.68      776.89     22.92 o 
   2   7  14      825.51      871.09     29.39 o 
   3   7  14      196.49      196.49     17.71 o 
   4   7  14      352.63      296.77     21.56 o 
   5   7  14     1596.11     1461.78     42.30 o 
   6   7  14      928.01      935.42     36.52 o 
   7   7  14     1570.47     1660.58     44.81 o 
   8   7  14      232.69      183.18     23.90 o 
   9   7  14     1198.59     1182.01     46.68 o 
  10   7  14      219.74      208.44     32.92 o 
  -9   8  14      155.34      125.68     34.00 o 
  -8   8  14     1068.46     1113.74     54.75 o 
  -7   8  14      813.81      793.24     49.07 o 
  -6   8  14     1075.40     1115.22     46.34 o 
  -5   8  14      481.57      514.79     33.95 o 
  -4   8  14     1717.80     1715.74     45.98 o 
  -3   8  14      378.90      352.67     21.90 o 
  -1   8  14      252.12      271.10     16.57 o 
   0   8  14        0.71        4.17      9.61 o 
   1   8  14      177.18      173.18     15.34 o 
   2   8  14      145.75       99.15     17.69 o 
   3   8  14      430.85      397.39     23.06 o 
   4   8  14     1861.80     1883.69     46.76 o 
   5   8  14      501.10      553.53     28.87 o 
   6   8  14     1136.12     1100.35     42.94 o 
   7   8  14      693.83      662.80     33.98 o 
   8   8  14     1046.59     1058.53     45.96 o 
   9   8  14      141.48       89.67     26.72 o 
  -9   9  14      122.81      134.17     35.10 o 
  -8   9  14      367.21      363.20     35.14 o 
  -7   9  14     1621.35     1694.09     59.83 o 
  -6   9  14      297.41      291.85     29.55 o 
  -5   9  14      133.71      143.80     22.67 o 
  -4   9  14     1449.25     1387.30     42.51 o 
  -3   9  14     1179.38     1215.76     33.62 o 
  -2   9  14     1142.00     1189.79     33.54 o 
  -1   9  14      223.78      261.57     25.04 o 
   0   9  14      592.76      602.44     25.53 o 
   1   9  14      158.68      170.31     17.33 o 
   2   9  14     1241.95     1219.38     36.46 o 
   3   9  14     1181.70     1156.54     36.76 o 
   4   9  14     1655.71     1512.80     42.96 o 
   5   9  14      142.22      132.90     19.20 o 
   6   9  14      308.20      290.51     25.72 o 
   7   9  14     1618.89     1788.88     59.19 o 
   8   9  14      339.18      391.69     34.52 o 
   9   9  14       84.87       54.32     26.10 o 
  -8  10  14      261.96      217.22     36.82 o 
  -7  10  14      546.26      555.95     38.68 o 
  -6  10  14      552.80      564.46     37.09 o 
  -5  10  14      216.98      206.29     25.47 o 
  -4  10  14     1059.70     1062.07     37.87 o 
  -3  10  14      324.28      345.06     22.98 o 
  -2  10  14     2047.37     2034.77     47.62 o 
  -1  10  14      641.32      677.70     26.11 o 
   0  10  14      329.35      335.77     25.42 o 
   1  10  14      772.08      800.88     31.21 o 
   2  10  14     2142.42     2173.27     50.16 o 
   3  10  14      338.41      332.81     23.62 o 
   4  10  14      865.80      862.67     35.08 o 
   5  10  14      225.23      216.62     22.72 o 
   6  10  14      625.84      657.43     38.51 o 
   7  10  14      544.57      567.77     38.25 o 
   8  10  14      231.76      203.76     33.60 o 
  -8  11  14       67.16       34.99     29.90 o 
  -7  11  14      225.45      198.96     28.94 o 
  -6  11  14       66.59       78.99     23.09 o 
  -5  11  14       99.06       69.76     21.67 o 
  -4  11  14      240.83      218.90     27.22 o 
  -3  11  14      861.45      939.28     35.43 o 
  -2  11  14      531.36      547.19     26.02 o 
  -1  11  14     2930.66     3003.26     59.21 o 
   0  11  14     2169.62     2187.59     48.97 o 
   1  11  14     2856.57     2841.72     60.07 o 
   2  11  14      527.40      536.73     27.94 o 
   3  11  14      828.04      846.05     34.52 o 
   4  11  14      254.28      302.32     28.17 o 
   5  11  14       81.09       59.46     19.61 o 
   6  11  14       77.36       69.16     22.13 o 
   7  11  14      147.76      121.50     24.75 o 
   8  11  14       56.77       34.00     22.59 o 
  -7  12  14      118.41      171.10     34.22 o 
  -6  12  14      491.65      414.40     36.57 o 
  -5  12  14       16.13       22.94     22.91 o 
  -4  12  14     1804.41     1797.41     60.03 o 
  -3  12  14      612.53      539.83     32.11 o 
  -2  12  14      324.51      323.86     25.09 o 
  -1  12  14      601.23      576.49     28.86 o 
   0  12  14      764.87      734.04     30.86 o 
   1  12  14      603.74      559.86     27.96 o 
   2  12  14      240.95      282.31     30.91 o 
   3  12  14      591.51      599.37     36.12 o 
   4  12  14     1703.12     1760.21     58.08 o 
   5  12  14       25.42       15.88     18.44 o 
   6  12  14      460.85      443.71     36.08 o 
   7  12  14      159.56      132.83     26.53 o 
  -6  13  14       55.44       47.19     30.49 o 
  -5  13  14      190.95      188.22     33.61 o 
  -4  13  14      427.11      391.71     39.59 o 
  -3  13  14      340.34      344.33     35.65 o 
  -2  13  14      842.46      881.87     39.43 o 
  -1  13  14      485.43      496.05     29.65 o 
   0  13  14     2218.62     2325.75     65.75 o 
   1  13  14      490.53      536.96     37.48 o 
   2  13  14      805.97      773.56     46.69 o 
   3  13  14      341.10      376.13     36.81 o 
   4  13  14      400.80      411.39     38.24 o 
   5  13  14      191.34      139.29     36.57 o 
   6  13  14       27.88       13.47     20.45 o 
  -5  14  14      128.79      105.06     35.19 o 
  -4  14  14      831.09      894.71    110.77 o 
  -3  14  14      464.60      523.33     49.70 o 
  -2  14  14      959.13     1061.23     49.72 o 
  -1  14  14      472.92      499.22     41.78 o 
   0  14  14      575.42      592.07     64.24 o 
   1  14  14      489.51      507.02     43.22 o 
   2  14  14     1004.27     1094.93     55.43 o 
   3  14  14      427.94      459.70     40.94 o 
   4  14  14      888.21      982.09     54.46 o 
   5  14  14      137.65      116.65     29.21 o 
  -3  15  14       41.26       24.16     26.03 o 
  -2  15  14      511.37      510.55     42.01 o 
  -1  15  14      800.89      948.86    101.26 o 
   0  15  14     2061.33     2292.86    126.50 o 
   1  15  14      835.65      922.35    180.31 o 
   2  15  14      542.58      565.50     61.98 o 
   3  15  14       73.08       72.88     26.76 o 
   1   0  15    17199.38    16576.16    159.34 o 
   2   0  15      430.40      423.70     16.95 o 
   3   0  15     1741.27     1687.80     31.01 o 
   4   0  15       39.85       24.48      8.53 o 
   5   0  15      513.33      539.56     22.77 o 
   6   0  15     2044.48     1949.82     42.84 o 
   7   0  15       22.18       25.07     14.46 o 
   8   0  15       65.62       45.84     16.49 o 
   9   0  15      288.67      335.32     26.71 o 
  10   0  15      195.86      246.01     26.17 o 
  11   0  15      697.17      708.94     45.87 o 
 -11   1  15       89.45       67.97     26.27 o 
 -10   1  15     1022.99      943.45     48.70 o 
  -9   1  15     1007.16     1048.10     43.33 o 
  -8   1  15     1038.46     1144.01     45.46 o 
  -7   1  15      372.22      361.22     24.30 o 
  -6   1  15     1172.64     1138.18     35.30 o 
  -5   1  15     1402.41     1367.07     34.42 o 
  -4   1  15     2066.93     2042.98     37.12 o 
  -3   1  15      569.21      558.19     18.82 o 
  -2   1  15     5648.08     5272.81     63.05 o 
  -1   1  15      944.07     1055.95     27.16 o 
   1   1  15     1016.64     1093.13     30.51 o 
   2   1  15     5326.55     4981.60     64.27 o 
   3   1  15      627.13      603.32     19.05 o 
   4   1  15     1920.31     1861.60     33.88 o 
   5   1  15     1394.10     1323.85     30.65 o 
   6   1  15     1021.43     1057.03     31.92 o 
   7   1  15      341.58      342.08     23.92 o 
   8   1  15     1104.84     1061.09     38.29 o 
   9   1  15      993.32     1039.96     39.60 o 
  10   1  15     1053.17     1151.00     54.65 o 
  11   1  15       75.90       61.30     22.38 o 
 -11   2  15       24.43       28.49     24.62 o 
 -10   2  15      254.29      275.50     32.56 o 
  -9   2  15      652.45      705.60     41.50 o 
  -8   2  15      233.77      204.47     23.17 o 
  -7   2  15       74.54       65.87     16.28 o 
  -6   2  15      481.20      465.49     24.89 o 
  -5   2  15      776.27      796.61     27.44 o 
  -4   2  15     1901.17     1848.69     38.76 o 
  -3   2  15      564.45      569.33     18.64 o 
  -2   2  15     3527.08     3592.25     46.98 o 
  -1   2  15     8269.91     7930.43     86.11 o 
   0   2  15      847.47      849.04     22.28 o 
   1   2  15     8426.29     8117.97     82.30 o 
   2   2  15     3524.70     3452.88     50.06 o 
   3   2  15      482.98      508.07     17.82 o 
   4   2  15     1767.32     1705.80     32.06 o 
   5   2  15      886.24      870.09     23.87 o 
   6   2  15      502.04      503.04     23.46 o 
   7   2  15       35.51       14.34     12.34 o 
   8   2  15      207.88      208.42     24.29 o 
   9   2  15      603.31      611.98     32.31 o 
  10   2  15      288.31      296.88     27.76 o 
  11   2  15       26.30       -2.05     19.97 o 
 -10   3  15      514.96      509.80     39.96 o 
  -9   3  15       32.35       34.82     21.19 o 
  -8   3  15      674.59      631.57     38.65 o 
  -7   3  15      239.20      191.37     33.01 o 
  -6   3  15     2120.96     2144.42     47.59 o 
  -5   3  15      839.06      797.28     27.58 o 
  -4   3  15     2057.70     1967.41     40.32 o 
  -3   3  15     1564.33     1665.79     32.22 o 
  -2   3  15     3762.96     3663.76     53.17 o 
  -1   3  15     1736.80     1782.92     33.00 o 
   0   3  15     1803.40     1735.80     32.05 o 
   1   3  15     1600.78     1670.80     37.77 o 
   2   3  15     3536.62     3467.14     50.23 o 
   3   3  15     1521.82     1567.85     33.01 o 
   4   3  15     1742.02     1700.70     36.06 o 
   5   3  15      921.63      888.75     27.25 o 
   6   3  15     1840.83     1780.81     37.82 o 
   7   3  15      222.19      192.01     19.58 o 
   8   3  15      744.61      720.46     32.87 o 
   9   3  15       16.42       12.58     16.55 o 
  10   3  15      520.48      499.33     32.52 o 
 -10   4  15      105.30      107.27     27.48 o 
  -9   4  15     2094.53     2251.83     71.73 o 
  -8   4  15      868.42      868.87     46.05 o 
  -7   4  15     2903.73     2814.07     73.59 o 
  -6   4  15      442.99      462.76     31.72 o 
  -5   4  15     1657.33     1526.40     41.03 o 
  -4   4  15      557.73      598.46     23.94 o 
  -3   4  15       51.13       64.17     10.15 o 
  -2   4  15     3971.12     4014.75     50.30 o 
  -1   4  15       13.44       18.44      8.30 o 
   0   4  15     2094.22     1992.88     38.97 o 
   1   4  15        9.36       14.58      7.28 o 
   2   4  15     4061.83     4034.09     61.68 o 
   3   4  15       36.89       34.97      8.59 o 
   4   4  15      527.49      546.99     19.11 o 
   5   4  15     1658.40     1648.67     32.42 o 
   6   4  15      434.18      464.91     22.27 o 
   7   4  15     2963.11     3016.10     60.42 o 
   8   4  15      868.38      867.84     35.54 o 
   9   4  15     1983.30     2085.65     67.28 o 
  10   4  15      135.24      103.63     21.82 o 
 -10   5  15      451.59      497.85     48.23 o 
  -9   5  15     1040.75     1019.77     50.18 o 
  -8   5  15        5.79       10.37     19.08 o 
  -7   5  15       19.36       12.16     18.54 o 
  -6   5  15      302.47      296.33     27.46 o 
  -5   5  15     2459.80     2352.47     61.46 o 
  -4   5  15      386.22      357.56     24.34 o 
  -3   5  15     5192.97     5208.66     70.09 o 
  -2   5  15      242.88      260.23     14.55 o 
  -1   5  15     1948.58     1907.10     35.34 o 
   0   5  15      330.91      359.61     19.24 o 
   1   5  15     1895.19     1898.94     36.57 o 
   2   5  15      331.95      352.07     16.40 o 
   3   5  15     4980.59     5049.31     61.44 o 
   4   5  15      480.52      508.53     23.08 o 
   5   5  15     2175.09     2171.77     43.32 o 
   6   5  15      320.65      318.01     20.28 o 
   7   5  15       14.73       13.52     14.27 o 
   8   5  15        2.31        1.86     14.71 o 
   9   5  15     1068.47     1100.65     41.12 o 
  10   5  15      367.45      369.60     32.20 o 
 -10   6  15      184.93      190.73     38.56 o 
  -9   6  15      696.42      763.63     58.85 o 
  -8   6  15     2309.09     2335.59     70.10 o 
  -7   6  15      991.63     1015.71     46.27 o 
  -6   6  15     5225.32     5251.86    105.47 o 
  -5   6  15     1368.59     1330.59     48.25 o 
  -4   6  15      348.34      372.34     23.98 o 
  -3   6  15      161.49      141.21     18.94 o 
  -2   6  15      787.27      784.26     23.93 o 
  -1   6  15      333.58      344.98     18.08 o 
   1   6  15      408.31      437.59     23.64 o 
   2   6  15      760.02      780.15     24.66 o 
   3   6  15      124.91      110.67     13.52 o 
   4   6  15      316.38      294.47     19.31 o 
   5   6  15     1484.01     1575.55     39.42 o 
   6   6  15     5324.92     5421.95     84.52 o 
   7   6  15      905.51      945.89     35.53 o 
   8   6  15     2175.53     2158.53     59.00 o 
   9   6  15      665.23      704.17     38.76 o 
  10   6  15      200.72      211.75     37.81 o 
  -9   7  15      511.27      488.97     39.60 o 
  -8   7  15      194.95      181.32     28.37 o 
  -7   7  15      185.56      194.34     26.77 o 
  -6   7  15      116.83       91.14     24.72 o 
  -5   7  15     1960.61     2011.19     59.54 o 
  -4   7  15     1247.49     1168.89     38.55 o 
  -3   7  15     3611.48     3552.83     65.52 o 
  -2   7  15     2223.11     2146.47     40.07 o 
  -1   7  15       17.91       23.49      9.24 o 
   0   7  15       21.44       10.97      9.28 o 
   1   7  15       27.40       26.98     11.09 o 
   2   7  15     2318.69     2281.87     54.72 o 
   3   7  15     3257.88     3212.27     62.30 o 
   4   7  15     1356.39     1271.07     38.49 o 
   5   7  15     2069.26     2065.45     51.19 o 
   6   7  15       94.76       76.52     17.33 o 
   7   7  15      218.56      158.45     21.03 o 
   8   7  15      170.20      133.05     30.38 o 
   9   7  15      529.17      506.24     42.35 o 
  -9   8  15       37.62       34.22     30.61 o 
  -8   8  15     1471.23     1532.61     62.56 o 
  -7   8  15       22.62       14.03     20.11 o 
  -6   8  15     1850.02     1901.41     60.74 o 
  -5   8  15      733.36      701.14     38.33 o 
  -4   8  15      777.04      758.61     33.11 o 
  -3   8  15     2019.54     2008.04     49.03 o 
  -2   8  15     1828.64     1824.50     47.31 o 
  -1   8  15     1039.89     1061.93     29.82 o 
   0   8  15       40.72       26.57     11.94 o 
   1   8  15     1142.21     1229.65     39.60 o 
   2   8  15     1794.18     1759.40     48.99 o 
   3   8  15     2049.90     1977.49     47.62 o 
   4   8  15      732.42      719.61     31.06 o 
   5   8  15      723.62      665.30     31.48 o 
   6   8  15     1814.71     1847.58     51.37 o 
   7   8  15       27.28        6.54     16.30 o 
   8   8  15     1545.66     1679.64     59.36 o 
   9   8  15       26.95        7.25     22.15 o 
  -9   9  15      961.38      911.84     59.73 o 
  -8   9  15       46.08       40.44     23.94 o 
  -7   9  15      378.33      404.15     34.87 o 
  -6   9  15      555.23      574.28     37.06 o 
  -5   9  15     1294.48     1276.42     49.68 o 
  -4   9  15      145.06      116.36     19.00 o 
  -3   9  15     1669.32     1688.15     43.77 o 
  -2   9  15      232.53      229.45     20.28 o 
  -1   9  15      576.20      579.75     26.18 o 
   1   9  15      676.62      688.47     29.84 o 
   2   9  15      234.29      196.45     26.97 o 
   3   9  15     1717.81     1685.11     45.16 o 
   4   9  15      136.48       98.00     17.20 o 
   5   9  15     1348.51     1350.38     43.57 o 
   6   9  15      560.01      489.04     30.65 o 
   7   9  15      411.47      427.17     32.40 o 
   8   9  15       50.84       14.82     20.12 o 
   9   9  15      989.05     1002.71     65.92 o 
  -8  10  15      375.47      419.64     44.81 o 
  -7  10  15       36.55       15.75     21.22 o 
  -6  10  15      309.78      323.37     47.40 o 
  -5  10  15      865.20      915.73     41.40 o 
  -4  10  15      630.16      630.73     31.83 o 
  -3  10  15      839.47      842.52     40.70 o 
  -2  10  15     2762.40     2790.51     60.31 o 
  -1  10  15      917.51      913.38     38.80 o 
   0  10  15      310.77      294.46     20.84 o 
   1  10  15      911.92      961.57     35.67 o 
   2  10  15     2619.25     2574.93     63.20 o 
   3  10  15      916.30      932.61     36.25 o 
   4  10  15      628.28      626.67     31.08 o 
   5  10  15      908.45      887.80     37.32 o 
   6  10  15      250.72      247.61     28.46 o 
   7  10  15       33.94        1.70     18.48 o 
   8  10  15      526.68      500.92     38.42 o 
  -7  11  15       87.55       87.92     26.06 o 
  -6  11  15       40.92       40.81     21.78 o 
  -5  11  15      526.03      611.09     45.68 o 
  -4  11  15       18.79       36.39     18.67 o 
  -3  11  15     2439.24     2298.50     60.55 o 
  -2  11  15      534.68      496.13     28.46 o 
  -1  11  15     1338.18     1334.56     40.44 o 
   0  11  15      327.34      337.29     23.05 o 
   1  11  15     1345.63     1447.40     43.84 o 
   2  11  15      566.03      550.05     38.29 o 
   3  11  15     2065.39     1989.91     57.46 o 
   4  11  15       33.64       15.39     14.76 o 
   5  11  15      666.39      741.43     40.46 o 
   6  11  15       44.39       21.90     18.69 o 
   7  11  15      102.14       66.73     22.39 o 
  -6  12  15      157.32      126.29     30.15 o 
  -5  12  15      473.57      479.40     37.04 o 
  -3  12  15       16.45        6.68     17.38 o 
  -2  12  15      698.35      741.91     32.49 o 
  -1  12  15     1146.41     1126.26     38.11 o 
   0  12  15      720.80      687.80     30.92 o 
   1  12  15     1109.99     1070.65     39.75 o 
   2  12  15      617.61      624.20     34.47 o 
   3  12  15       29.27        9.03     18.98 o 
   4  12  15      156.99      139.40     30.38 o 
   5  12  15      521.69      529.91     38.80 o 
   6  12  15      232.57      178.60     36.21 o 
  -5  13  15      251.59      253.85     36.91 o 
  -4  13  15      718.78      713.13     46.84 o 
  -3  13  15     1483.36     1561.11     66.27 o 
  -2  13  15      620.46      635.79     35.56 o 
  -1  13  15       11.71       11.14     15.95 o 
   0  13  15        8.02       -1.81     16.73 o 
   1  13  15        4.28       -0.69     15.00 o 
   2  13  15      642.76      761.17     45.83 o 
   3  13  15     1388.27     1518.66     62.37 o 
   4  13  15      746.32      838.78     49.88 o 
   5  13  15      195.79      184.64     30.11 o 
  -4  14  15      102.18      112.29     36.55 o 
  -3  14  15       22.80       44.44     24.58 o 
  -2  14  15      302.73      351.47     39.02 o 
  -1  14  15     1043.15     1017.21     56.71 o 
   0  14  15      277.41      251.19     77.19 o 
   1  14  15     1121.94     1080.88     50.33 o 
   2  14  15      256.16      253.40     42.46 o 
   3  14  15       31.33       34.87     22.87 o 
   4  14  15       91.27       38.32     24.05 o 
  -2  15  15      423.95      413.82     45.91 o 
  -1  15  15      235.02      241.98     53.61 o 
   0  15  15      250.23      318.50     56.50 o 
   1  15  15      204.00      172.10     48.25 o 
   2  15  15      547.97      594.59     50.46 o 
   1   0  16     2188.88     2221.68     39.77 o 
   2   0  16     7359.11     7177.64     80.83 o 
   3   0  16      683.15      649.05     21.68 o 
   4   0  16     2317.53     2154.95     39.43 o 
   5   0  16      457.24      413.35     21.39 o 
   6   0  16      120.46      113.45     15.62 o 
   7   0  16      393.50      316.53     22.36 o 
   8   0  16     2632.71     2504.80     58.09 o 
   9   0  16     1470.48     1520.48     47.71 o 
  10   0  16     1950.72     2056.69     62.39 o 
 -10   1  16      588.79      574.36     53.97 o 
  -9   1  16      120.95      108.04     22.20 o 
  -8   1  16     1094.36     1150.28     39.67 o 
  -7   1  16     1315.91     1294.71     40.40 o 
  -6   1  16     1111.12     1061.78     33.36 o 
  -5   1  16      478.46      462.94     22.29 o 
  -4   1  16       19.15       11.06      8.77 o 
  -3   1  16     1514.31     1490.43     32.09 o 
  -2   1  16     2628.03     2445.35     40.37 o 
  -1   1  16     2338.16     2355.34     39.73 o 
   0   1  16     7438.09     6991.30     75.49 o 
   1   1  16     2498.12     2507.67     39.99 o 
   2   1  16     2742.13     2554.92     42.29 o 
   3   1  16     1545.85     1504.24     31.82 o 
   4   1  16       24.45        9.99      8.64 o 
   5   1  16      478.31      437.31     21.50 o 
   6   1  16     1293.65     1240.94     34.94 o 
   7   1  16     1266.64     1292.99     37.51 o 
   8   1  16      928.96      939.85     44.91 o 
   9   1  16      117.42       78.36     19.48 o 
  10   1  16      679.42      714.35     37.25 o 
 -10   2  16      352.09      350.05     35.66 o 
  -9   2  16      423.86      371.95     34.03 o 
  -8   2  16     1215.78     1215.19     49.51 o 
  -7   2  16     1728.38     1735.21     45.93 o 
  -6   2  16     1436.51     1369.82     38.30 o 
  -5   2  16     2190.85     2144.82     44.08 o 
  -4   2  16     4084.40     3886.97     62.32 o 
  -3   2  16     4087.99     3872.13     53.50 o 
  -2   2  16      158.86      171.98     13.70 o 
  -1   2  16     8298.00     8128.47     88.99 o 
   0   2  16      192.51      206.43     13.73 o 
   1   2  16     8025.59     8174.35     84.71 o 
   2   2  16      193.28      166.12     13.78 o 
   3   2  16     3933.59     3620.73     53.54 o 
   4   2  16     4329.74     4117.47     57.84 o 
   5   2  16     1828.18     1821.55     36.27 o 
   6   2  16     1477.83     1412.20     40.83 o 
   7   2  16     1617.84     1552.60     45.69 o 
   8   2  16     1174.56     1124.76     39.81 o 
   9   2  16      482.72      412.33     29.10 o 
  10   2  16      298.46      244.33     26.69 o 
 -10   3  16      994.41     1064.34     52.86 o 
  -9   3  16       31.63        5.36     21.48 o 
  -8   3  16     1129.35     1128.68     49.39 o 
  -7   3  16      763.26      756.28     40.15 o 
  -6   3  16     1980.61     1983.80     47.53 o 
  -5   3  16      212.51      211.44     18.54 o 
  -4   3  16     1219.70     1232.72     33.58 o 
  -3   3  16     1209.05     1187.88     28.01 o 
  -2   3  16      132.96      123.34     12.02 o 
  -1   3  16      889.46      905.04     24.81 o 
   0   3  16     4533.47     4140.16     55.38 o 
   1   3  16      932.35      930.22     23.90 o 
   2   3  16      207.52      197.90     13.87 o 
   3   3  16     1231.02     1181.91     30.65 o 
   4   3  16     1278.46     1328.31     34.54 o 
   5   3  16      258.07      230.87     17.20 o 
   6   3  16     1899.96     1877.41     45.98 o 
   7   3  16      712.47      691.85     31.05 o 
   8   3  16     1166.48     1186.04     40.81 o 
   9   3  16       16.15        9.25     17.01 o 
  10   3  16      972.20     1053.10     46.19 o 
 -10   4  16      160.44      105.78     28.74 o 
  -9   4  16       36.12       39.43     23.69 o 
  -8   4  16      624.34      601.80     39.24 o 
  -7   4  16      386.01      349.85     31.25 o 
  -6   4  16      700.48      669.38     36.89 o 
  -5   4  16      632.09      631.45     31.33 o 
  -4   4  16     3514.67     3422.59     57.95 o 
  -3   4  16     2568.99     2496.06     47.94 o 
  -2   4  16      810.49      835.49     23.14 o 
  -1   4  16     2275.06     2195.54     40.40 o 
   0   4  16     3497.35     3403.28     54.97 o 
   1   4  16     2090.60     2009.65     35.70 o 
   2   4  16      671.28      668.30     24.89 o 
   3   4  16     2526.19     2559.04     50.33 o 
   4   4  16     3371.53     3246.43     50.70 o 
   5   4  16      564.77      558.54     21.93 o 
   6   4  16      617.74      608.22     25.58 o 
   7   4  16      371.98      386.82     25.19 o 
   8   4  16      675.28      708.40     33.48 o 
   9   4  16       61.55       49.26     18.90 o 
  10   4  16      209.17      189.40     35.77 o 
 -10   5  16      156.28      158.07     29.87 o 
  -9   5  16      343.58      399.84     36.62 o 
  -8   5  16     2095.50     2094.19     66.79 o 
  -7   5  16     2871.94     2921.86     76.83 o 
  -6   5  16     1746.62     1715.08     56.53 o 
  -5   5  16      621.75      612.88     36.97 o 
  -4   5  16      225.72      195.10     21.20 o 
  -3   5  16      347.37      335.50     20.20 o 
  -2   5  16     2786.83     2652.72     44.81 o 
  -1   5  16       96.01      103.21     12.56 o 
   0   5  16      206.07      205.20     14.52 o 
   1   5  16      186.16      157.03     18.39 o 
   2   5  16     3042.01     3003.41     46.42 o 
   3   5  16      348.12      378.55     21.22 o 
   4   5  16      250.00      216.61     17.31 o 
   5   5  16      557.22      552.70     23.81 o 
   6   5  16     1932.52     1912.06     42.47 o 
   7   5  16     2842.84     2918.27     60.45 o 
   8   5  16     1908.24     1886.39     50.86 o 
   9   5  16      373.18      350.21     30.88 o 
  10   5  16      160.50      112.22     24.75 o 
  -9   6  16      631.40      670.54     44.28 o 
  -8   6  16      636.51      595.93     40.48 o 
  -7   6  16      159.85      126.56     25.14 o 
  -6   6  16     2020.43     1997.62     76.37 o 
  -5   6  16      889.12      840.30     37.22 o 
  -4   6  16     2775.05     2752.54     59.35 o 
  -3   6  16     2940.17     2918.46     59.67 o 
  -2   6  16      870.93      894.04     27.08 o 
  -1   6  16      747.49      740.48     26.33 o 
   0   6  16      499.85      456.49     23.59 o 
   1   6  16      758.34      721.53     25.20 o 
   2   6  16      733.44      715.27     26.70 o 
   3   6  16     3238.75     3141.72     60.52 o 
   4   6  16     2783.43     2779.80     58.02 o 
   5   6  16     1006.62      963.82     36.74 o 
   6   6  16     1985.35     1978.09     48.04 o 
   7   6  16      169.13      125.16     23.20 o 
   8   6  16      623.33      617.82     43.49 o 
   9   6  16      596.88      569.31     35.78 o 
  -9   7  16      383.63      393.24     38.09 o 
  -8   7  16      118.14      106.49     26.09 o 
  -7   7  16     2784.91     2916.49     79.00 o 
  -6   7  16       92.84       92.87     21.82 o 
  -5   7  16      598.46      609.11     33.09 o 
  -4   7  16      405.50      435.68     27.07 o 
  -3   7  16       57.71       32.70     14.67 o 
  -2   7  16     1358.48     1338.53     36.71 o 
  -1   7  16      140.00      107.12     17.75 o 
   0   7  16     2565.18     2514.17     48.20 o 
   1   7  16      121.68      115.94     15.76 o 
   2   7  16     1383.01     1312.81     42.78 o 
   3   7  16       81.61       65.94     16.98 o 
   4   7  16      389.24      403.21     28.33 o 
   5   7  16      575.60      557.77     29.69 o 
   6   7  16      114.42       92.94     18.53 o 
   7   7  16     2838.94     2999.09     68.49 o 
   8   7  16       92.95       76.75     22.59 o 
   9   7  16      422.88      385.36     36.16 o 
  -9   8  16      379.47      340.89     44.34 o 
  -8   8  16       85.46       82.32     25.52 o 
  -7   8  16      421.72      404.56     35.89 o 
  -6   8  16     2437.93     2386.84     94.94 o 
  -5   8  16      201.76      202.82     23.91 o 
  -4   8  16     2974.46     2924.76     63.24 o 
  -3   8  16      633.80      621.68     30.31 o 
  -2   8  16      789.71      818.25     31.89 o 
  -1   8  16     1101.08     1108.52     32.52 o 
   0   8  16     1873.90     1964.90     47.90 o 
   1   8  16     1085.36     1135.60     39.98 o 
   2   8  16     1025.50     1069.10     39.16 o 
   3   8  16      648.64      600.46     33.72 o 
   4   8  16     2963.55     2838.82     68.21 o 
   5   8  16      213.78      191.41     24.22 o 
   6   8  16     2620.27     2603.37     71.21 o 
   7   8  16      428.23      417.01     30.02 o 
   8   8  16       66.17       39.19     21.22 o 
   9   8  16      361.37      355.51     64.34 o 
  -8   9  16        5.73       35.19     23.90 o 
  -7   9  16      650.12      694.10     43.00 o 
  -6   9  16      285.85      270.78     30.42 o 
  -5   9  16     1106.13     1085.40     43.04 o 
  -4   9  16      314.87      360.85     26.87 o 
  -3   9  16     1174.32     1193.81     40.09 o 
  -2   9  16      396.69      333.82     26.79 o 
  -1   9  16     1867.79     1856.42     43.81 o 
   0   9  16      701.56      709.02     30.70 o 
   1   9  16     1677.34     1625.29     48.98 o 
   2   9  16      402.71      344.17     26.43 o 
   3   9  16     1153.08     1092.61     42.42 o 
   4   9  16      304.64      305.61     27.33 o 
   5   9  16      951.08      916.36     42.27 o 
   6   9  16      282.52      292.88     30.08 o 
   7   9  16      637.49      713.46     37.08 o 
   8   9  16        6.02        4.98     21.79 o 
  -8  10  16      628.11      626.77     44.07 o 
  -6  10  16      452.37      478.33     36.51 o 
  -5  10  16      376.95      352.26     29.10 o 
  -4  10  16      773.19      776.68     35.76 o 
  -3  10  16      448.13      445.34     34.74 o 
  -2  10  16     1974.18     2008.92     52.50 o 
  -1  10  16     1080.98     1089.07     38.77 o 
   0  10  16      226.54      271.98     22.24 o 
   1  10  16     1065.16     1064.55     41.30 o 
   2  10  16     2133.63     2231.06     58.73 o 
   3  10  16      492.36      470.91     38.81 o 
   4  10  16      905.00      972.00     41.83 o 
   5  10  16      394.86      368.65     30.86 o 
   6  10  16      511.85      568.27     37.67 o 
   7  10  16        8.74        8.68     18.99 o 
   8  10  16      598.39      644.90     42.83 o 
  -7  11  16      891.64      972.91     51.28 o 
  -6  11  16      592.62      602.77     37.46 o 
  -5  11  16      116.78       79.19     23.96 o 
  -4  11  16       51.16       52.38     20.07 o 
  -3  11  16      254.82      287.06     26.43 o 
  -2  11  16      320.40      268.52     23.47 o 
  -1  11  16     1189.96     1207.64     41.23 o 
   0  11  16     1870.92     1807.35     50.86 o 
   1  11  16     1193.37     1159.76     43.79 o 
   2  11  16      294.31      289.30     26.86 o 
   3  11  16      235.09      262.92     26.62 o 
   4  11  16       51.72       16.34     16.91 o 
   5  11  16      120.91       83.90     26.14 o 
   6  11  16      594.05      585.23     44.76 o 
   7  11  16     1007.69     1061.96     51.09 o 
  -6  12  16      206.68      208.49     31.22 o 
  -5  12  16      244.62      203.85     30.17 o 
  -4  12  16      539.87      550.03     38.81 o 
  -3  12  16      180.74      200.43     26.86 o 
  -2  12  16       65.67       53.78     17.08 o 
  -1  12  16      406.18      408.92     28.14 o 
   0  12  16      161.50      168.23     23.12 o 
   1  12  16      442.44      425.56     29.95 o 
   3  12  16      235.69      270.60     40.58 o 
   4  12  16      515.22      526.62     41.97 o 
   5  12  16      283.70      206.10     49.97 o 
   6  12  16      270.79      214.18     52.77 o 
  -5  13  16      659.58      701.71     44.65 o 
  -4  13  16      207.70      192.91     30.05 o 
  -3  13  16      110.29       80.70     21.14 o 
  -2  13  16       41.23       26.24     18.06 o 
  -1  13  16      196.19      215.65     23.36 o 
   0  13  16     1218.35     1261.19     53.27 o 
   1  13  16      183.46      161.59     29.41 o 
   2  13  16       51.65       39.11     22.77 o 
   3  13  16      100.78       94.23     24.74 o 
   4  13  16      206.95      228.93     32.95 o 
   5  13  16      571.83      601.26     50.74 o 
  -3  14  16      367.18      389.83     41.20 o 
  -2  14  16      879.03      892.09     55.49 o 
  -1  14  16      322.37      328.96     41.21 o 
   0  14  16        3.41       -2.33     22.48 o 
   1  14  16      298.98      255.18     69.81 o 
   2  14  16      837.49      835.01     50.46 o 
   3  14  16      460.97      516.67     43.21 o 
   1   0  17     8316.76     8302.05     95.60 o 
   2   0  17       38.07       57.81     10.39 o 
   4   0  17     1727.24     1693.93     35.68 o 
   5   0  17      114.21       94.60     14.18 o 
   6   0  17      744.18      679.66     29.91 o 
   7   0  17      935.47      948.75     33.32 o 
   8   0  17      170.44      144.43     20.17 o 
   9   0  17     1439.05     1482.93     48.22 o 
  10   0  17      186.54      164.79     29.22 o 
 -10   1  17     1875.90     1963.54     69.04 o 
  -9   1  17       68.89       83.49     24.59 o 
  -8   1  17      124.85      110.78     20.18 o 
  -7   1  17      577.36      554.47     27.32 o 
  -6   1  17     2364.42     2339.78     51.51 o 
  -5   1  17      341.07      322.93     21.72 o 
  -4   1  17     1822.95     1830.56     39.94 o 
  -3   1  17     2561.22     2465.75     43.89 o 
  -2   1  17     5698.67     5610.66     69.26 o 
  -1   1  17       22.00       26.06      9.07 o 
   0   1  17      875.56      973.48     24.55 o 
   1   1  17        5.73        7.54      7.98 o 
   2   1  17     5570.39     5503.68     71.30 o 
   3   1  17     2676.33     2639.36     44.58 o 
   4   1  17     1560.82     1518.24     34.06 o 
   5   1  17      375.13      306.41     19.34 o 
   6   1  17     2090.12     2126.35     49.93 o 
   7   1  17      520.23      521.99     26.77 o 
   8   1  17      144.65      143.53     20.11 o 
   9   1  17       51.99       55.81     19.09 o 
  10   1  17     1892.78     2067.67     62.92 o 
 -10   2  17       34.96       21.97     23.51 o 
  -9   2  17     1177.57     1260.23     54.22 o 
  -8   2  17       28.36       14.01     19.08 o 
  -7   2  17     2574.86     2713.75     55.25 o 
  -6   2  17     1044.01     1028.02     33.39 o 
  -5   2  17     2971.03     2934.79     58.07 o 
  -4   2  17       76.90       66.41     15.31 o 
  -3   2  17      121.69      104.15     12.73 o 
  -2   2  17      182.26      192.89     14.22 o 
  -1   2  17     1406.91     1488.25     32.10 o 
   1   2  17     1483.93     1548.76     31.90 o 
   2   2  17      197.01      223.13     15.16 o 
   3   2  17      122.87      105.47     13.37 o 
   4   2  17       96.21       72.90     11.77 o 
   5   2  17     3048.57     3034.54     50.41 o 
   6   2  17     1074.04     1060.66     32.94 o 
   7   2  17     2391.39     2410.60     52.00 o 
   8   2  17       33.36       29.00     16.60 o 
   9   2  17     1138.54     1225.49     44.07 o 
  10   2  17       22.26       29.91     19.68 o 
 -10   3  17      247.30      226.10     32.96 o 
  -9   3  17      555.60      601.54     42.00 o 
  -8   3  17      304.70      261.09     37.84 o 
  -7   3  17     1822.92     1809.44     59.43 o 
  -6   3  17     1651.40     1692.73     46.20 o 
  -5   3  17      292.34      284.79     21.15 o 
  -4   3  17     2013.57     1930.62     45.40 o 
  -3   3  17      438.95      479.11     19.76 o 
  -2   3  17     4460.08     4296.33     58.45 o 
  -1   3  17     2845.38     2832.98     45.66 o 
   0   3  17     3543.87     3484.07     50.99 o 
   1   3  17     2779.43     2746.22     43.70 o 
   2   3  17     4241.53     4080.77     58.89 o 
   3   3  17      402.50      393.34     18.68 o 
   4   3  17     2107.73     2051.10     44.41 o 
   5   3  17      304.02      290.86     20.81 o 
   6   3  17     1512.06     1555.32     46.64 o 
   7   3  17     1776.25     1731.43     47.12 o 
   8   3  17      324.01      330.73     26.19 o 
   9   3  17      536.30      545.56     32.15 o 
  10   3  17      190.16      203.51     26.21 o 
 -10   4  17      108.85       99.32     28.00 o 
  -9   4  17      623.35      608.93     42.06 o 
  -8   4  17     1075.76     1028.81     49.21 o 
  -7   4  17      659.31      693.87     40.24 o 
  -6   4  17     1582.41     1556.59     49.54 o 
  -5   4  17     1152.47     1119.58     43.80 o 
  -4   4  17     1112.26     1143.52     35.15 o 
  -3   4  17     1356.63     1269.50     33.12 o 
  -2   4  17      114.58      106.74     11.94 o 
  -1   4  17     1146.16     1072.81     29.66 o 
   0   4  17       18.35        6.60      8.90 o 
   1   4  17     1299.23     1271.68     28.67 o 
   2   4  17       86.89       69.66     10.68 o 
   3   4  17     1485.45     1407.37     36.07 o 
   4   4  17     1046.34     1038.66     28.41 o 
   5   4  17     1284.04     1264.19     36.73 o 
   6   4  17     1451.92     1443.87     44.40 o 
   7   4  17      667.78      709.65     34.85 o 
   8   4  17     1172.64     1217.40     41.86 o 
   9   4  17      554.60      522.81     32.02 o 
  10   4  17      144.33      128.06     24.27 o 
  -9   5  17      861.63      874.69     58.81 o 
  -8   5  17      477.46      486.13     38.53 o 
  -7   5  17     1488.02     1453.65     55.59 o 
  -6   5  17     1186.63     1193.64     44.68 o 
  -5   5  17     2027.69     1976.86     58.12 o 
  -4   5  17     1948.81     1853.04     54.51 o 
  -3   5  17      604.07      527.54     25.28 o 
  -2   5  17     1848.81     1790.34     36.75 o 
  -1   5  17     1184.06     1191.26     30.87 o 
   0   5  17     3480.44     3269.93     51.96 o 
   1   5  17     1055.46     1041.41     29.00 o 
   2   5  17     1923.93     1883.18     37.01 o 
   3   5  17      707.22      687.92     23.49 o 
   4   5  17     2125.49     2039.94     54.12 o 
   5   5  17     2003.15     2072.68     60.26 o 
   6   5  17     1084.23     1081.80     36.21 o 
   7   5  17     1458.25     1456.09     53.15 o 
   8   5  17      426.77      451.28     32.01 o 
   9   5  17      838.80      855.76     42.56 o 
  -9   6  17       35.39        5.37     22.69 o 
  -8   6  17     1743.44     1733.36     63.89 o 
  -7   6  17      599.90      636.05     40.41 o 
  -6   6  17     2262.23     2190.22     60.76 o 
  -5   6  17      282.57      267.44     26.83 o 
  -4   6  17      921.71      864.93     36.72 o 
  -3   6  17     3490.60     3450.51     70.82 o 
  -2   6  17      507.52      517.28     24.46 o 
  -1   6  17     2008.47     1976.25     43.08 o 
   0   6  17      153.33      160.28     18.56 o 
   1   6  17     2035.40     1962.26     42.28 o 
   2   6  17      622.09      647.09     31.63 o 
   3   6  17     3501.49     3468.77     73.97 o 
   4   6  17      924.03      931.14     34.87 o 
   5   6  17      270.07      216.38     28.84 o 
   6   6  17     2357.29     2407.03     58.10 o 
   7   6  17      553.13      557.92     36.57 o 
   8   6  17     1544.93     1492.52     50.81 o 
   9   6  17       20.38       14.33     20.44 o 
  -9   7  17      142.94      142.13     29.59 o 
  -8   7  17      859.00      902.52     49.38 o 
  -7   7  17       42.00       41.51     21.38 o 
  -6   7  17      311.42      292.44     27.28 o 
  -5   7  17     3006.00     3038.99     70.39 o 
  -4   7  17     1948.41     2012.29     54.83 o 
  -3   7  17     2441.11     2456.15     59.22 o 
  -2   7  17      144.71      134.76     17.05 o 
   0   7  17     1676.30     1714.25     40.42 o 
   1   7  17      129.08      105.82     20.17 o 
   2   7  17      174.92      171.43     20.96 o 
   3   7  17     2348.24     2334.80     60.29 o 
   4   7  17     2041.17     2037.66     57.26 o 
   5   7  17     2871.52     2799.53     69.98 o 
   6   7  17      329.40      269.05     27.94 o 
   7   7  17       54.16       27.67     18.85 o 
   8   7  17      864.99      931.77     53.95 o 
   9   7  17      163.93      121.38     42.16 o 
  -8   8  17      316.66      328.43     35.17 o 
  -7   8  17      269.85      222.80     30.02 o 
  -6   8  17      864.05      866.11     41.48 o 
  -5   8  17      114.66       91.23     20.55 o 
  -4   8  17      627.50      618.72     33.57 o 
  -3   8  17      310.88      266.41     22.66 o 
  -2   8  17     4549.18     4251.35    113.77 o 
  -1   8  17     1512.65     1424.88     43.05 o 
   0   8  17      596.02      558.15     27.93 o 
   1   8  17     1517.07     1515.22     46.81 o 
   2   8  17     4139.98     3999.26     82.30 o 
   3   8  17      247.97      231.31     24.32 o 
   4   8  17      631.28      656.78     36.08 o 
   5   8  17      105.87       78.81     19.79 o 
   6   8  17      757.69      760.97     40.60 o 
   7   8  17      248.12      226.61     28.59 o 
   8   8  17      368.72      340.96     38.64 o 
  -8   9  17      429.42      437.07     39.82 o 
  -7   9  17       66.65       68.47     24.87 o 
  -6   9  17      396.86      366.71     31.48 o 
  -5   9  17     1025.26     1053.21     43.96 o 
  -4   9  17      732.99      672.42     35.72 o 
  -3   9  17     1494.70     1470.75     53.36 o 
  -2   9  17      409.95      399.53     26.86 o 
  -1   9  17     1542.77     1562.41     53.98 o 
   0   9  17      548.85      572.85     28.77 o 
   1   9  17     1728.66     1815.88     60.29 o 
   2   9  17      372.89      381.95     28.47 o 
   3   9  17     1342.93     1312.09     47.03 o 
   4   9  17      737.06      742.20     38.19 o 
   5   9  17     1116.95     1061.32     45.89 o 
   6   9  17      358.26      308.02     30.39 o 
   7   9  17       71.28       42.70     21.01 o 
   8   9  17      476.86      524.27     53.78 o 
  -7  10  17      661.65      678.92     44.57 o 
  -6  10  17        8.14       13.30     19.31 o 
  -5  10  17       48.63       44.47     20.34 o 
  -4  10  17       74.73       53.42     19.75 o 
  -3  10  17      432.58      416.36     29.88 o 
  -2  10  17     3379.07     3350.08     70.15 o 
  -1  10  17     1214.94     1233.64     42.09 o 
   0  10  17     5475.42     5370.04     91.65 o 
   1  10  17     1266.38     1295.27     45.88 o 
   2  10  17     3149.34     3095.05     73.05 o 
   3  10  17      451.26      426.80     30.83 o 
   4  10  17       79.73       58.69     19.09 o 
   5  10  17       67.91       46.23     18.77 o 
   6  10  17       21.78       16.44     20.15 o 
   7  10  17      678.10      774.07     50.71 o 
  -6  11  17       42.69       28.67     21.88 o 
  -5  11  17      580.72      583.89     40.88 o 
  -4  11  17      204.82      150.36     33.18 o 
  -3  11  17     1241.51     1302.74     47.26 o 
  -2  11  17      650.16      680.57     40.06 o 
  -1  11  17      413.48      411.22     28.77 o 
   0  11  17      717.84      787.61     39.53 o 
   1  11  17      466.01      473.48     55.17 o 
   2  11  17      657.09      690.44     37.08 o 
   3  11  17      997.57      988.78     45.79 o 
   4  11  17      238.67      175.20     25.61 o 
   5  11  17      622.02      657.84     49.33 o 
   6  11  17       41.45       28.15     21.81 o 
  -5  12  17       93.43       64.40     25.50 o 
  -4  12  17      433.84      461.24     39.28 o 
  -3  12  17      425.93      446.98     32.59 o 
  -2  12  17      324.64      315.10     27.06 o 
  -1  12  17     1523.57     1513.37     48.00 o 
   0  12  17       22.41       21.76     19.16 o 
   1  12  17     1570.83     1527.61     51.96 o 
   2  12  17      241.53      237.98     26.48 o 
   3  12  17      458.85      461.36     33.51 o 
   4  12  17      406.89      472.38     41.23 o 
   5  12  17      126.32       80.08     26.20 o 
  -4  13  17      236.32      242.68     33.69 o 
  -3  13  17     2140.88     2223.03     68.89 o 
  -2  13  17     1042.68     1061.59     48.80 o 
  -1  13  17      444.34      386.50     29.62 o 
   0  13  17        2.45        5.09     17.67 o 
   1  13  17      521.27      555.89     45.37 o 
   2  13  17     1063.11     1058.05     54.77 o 
   3  13  17     1964.70     2212.50     86.01 o 
   4  13  17      197.57      165.78     32.56 o 
  -2  14  17      358.86      271.33     48.97 o 
  -1  14  17       49.27       16.08     24.97 o 
   0  14  17       28.57       17.06     25.98 o 
   1  14  17       61.85       51.03     29.97 o 
   0   0  18      899.81      935.49     35.37 o 
   1   0  18      800.19      909.83     25.52 o 
   2   0  18     2538.19     2484.77     42.68 o 
   3   0  18     1963.71     1923.55     38.79 o 
   4   0  18     1471.51     1366.66     33.06 o 
   5   0  18       79.14       48.66     13.45 o 
   6   0  18     3836.69     3889.56     71.10 o 
   7   0  18      618.79      590.32     35.46 o 
   8   0  18      108.73       99.24     19.60 o 
   9   0  18      186.43      129.63     22.18 o 
  10   0  18      396.06      379.46     47.93 o 
 -10   1  18      756.34      850.87     53.51 o 
  -9   1  18      458.91      433.46     39.56 o 
  -8   1  18      318.20      366.26     26.98 o 
  -7   1  18      310.63      308.93     24.44 o 
  -6   1  18      639.53      657.60     30.18 o 
  -5   1  18     4489.04     4425.74     70.01 o 
  -4   1  18      538.84      509.91     24.18 o 
  -3   1  18      660.69      688.19     24.42 o 
  -2   1  18      230.93      249.56     17.55 o 
  -1   1  18      817.42      857.40     24.60 o 
   0   1  18     1421.16     1468.58     30.90 o 
   1   1  18      898.79      959.74     26.18 o 
   2   1  18      136.48      146.63     14.88 o 
   3   1  18      604.72      655.43     23.77 o 
   4   1  18      550.46      526.05     22.03 o 
   5   1  18     4380.06     4155.45     67.79 o 
   6   1  18      461.28      488.40     25.17 o 
   7   1  18      284.50      339.13     25.24 o 
   8   1  18      296.29      336.51     26.44 o 
   9   1  18      471.21      456.38     33.01 o 
  10   1  18      760.85      791.35     42.51 o 
 -10   2  18      202.16      215.70     32.62 o 
  -9   2  18      252.56      203.00     31.98 o 
  -8   2  18      609.20      621.82     40.76 o 
  -7   2  18       34.73       40.92     16.76 o 
  -6   2  18     1708.51     1714.81     50.40 o 
  -5   2  18     2031.20     2023.51     53.05 o 
  -4   2  18      231.08      216.07     18.07 o 
  -3   2  18     1513.49     1557.90     34.12 o 
  -2   2  18     1327.01     1293.80     30.66 o 
  -1   2  18      910.02      870.18     25.90 o 
   0   2  18      307.34      341.59     17.83 o 
   1   2  18      819.77      797.94     24.45 o 
   2   2  18     1328.80     1340.79     31.84 o 
   3   2  18     1762.91     1826.79     39.58 o 
   4   2  18      271.79      254.40     17.00 o 
   5   2  18     1895.23     1877.31     42.93 o 
   6   2  18     1640.12     1670.55     41.76 o 
   7   2  18       34.76       41.42     16.43 o 
   8   2  18      559.22      530.80     33.34 o 
   9   2  18      202.18      140.27     29.02 o 
  10   2  18      192.18      144.52     26.08 o 
  -9   3  18      119.55      124.21     30.12 o 
  -8   3  18      222.28      180.29     34.02 o 
  -7   3  18     1388.97     1489.71     53.84 o 
  -6   3  18     1529.42     1486.70     52.23 o 
  -5   3  18     1426.83     1391.40     40.60 o 
  -4   3  18      236.54      243.20     19.20 o 
  -3   3  18     1852.54     1891.72     40.88 o 
  -2   3  18     3139.29     3090.29     60.61 o 
  -1   3  18      150.63      140.09     15.62 o 
   0   3  18       95.76       85.34     12.40 o 
   1   3  18      137.28      128.22     15.96 o 
   2   3  18     3373.36     3261.51     51.69 o 
   3   3  18     1906.36     1951.64     39.01 o 
   4   3  18      290.48      281.45     17.98 o 
   5   3  18     1406.13     1293.17     37.60 o 
   6   3  18     1583.47     1556.25     61.29 o 
   7   3  18     1356.10     1418.59     47.23 o 
   8   3  18      193.18      156.89     23.45 o 
   9   3  18      139.81      128.38     24.42 o 
  -9   4  18      238.61      292.84     43.54 o 
  -8   4  18      746.67      818.39     49.01 o 
  -7   4  18      240.11      201.08     26.18 o 
  -6   4  18     1552.36     1623.38     54.77 o 
  -5   4  18     2855.20     2800.56     70.39 o 
  -4   4  18      146.49      137.67     16.53 o 
  -3   4  18     2051.84     1992.73     46.20 o 
  -2   4  18      156.41      139.87     13.22 o 
  -1   4  18     1069.99     1047.02     29.78 o 
   0   4  18      381.26      401.15     24.49 o 
   1   4  18      968.24      927.58     27.19 o 
   2   4  18       92.09       81.00     12.14 o 
   3   4  18     2204.66     2204.84     59.43 o 
   4   4  18      142.50      115.93     15.40 o 
   5   4  18     2997.25     2863.18     57.30 o 
   6   4  18     1472.10     1500.76     46.84 o 
   7   4  18      180.29      133.95     23.89 o 
   8   4  18      711.58      706.41     37.56 o 
   9   4  18      190.00      175.70     27.94 o 
  -9   5  18      865.12      853.47     49.83 o 
  -8   5  18      144.70      175.85     50.05 o 
  -7   5  18     1665.58     1560.55     56.49 o 
  -6   5  18      214.11      179.58     25.27 o 
  -5   5  18     1645.22     1515.39     52.62 o 
  -4   5  18      316.28      320.11     25.03 o 
  -3   5  18      184.83      176.76     28.23 o 
  -2   5  18     1957.51     1976.28     39.44 o 
  -1   5  18      966.33      989.41     29.78 o 
   0   5  18     2733.03     2604.46     46.58 o 
   1   5  18     1001.23     1015.84     30.94 o 
   2   5  18     1982.28     1967.77     43.58 o 
   3   5  18      131.60      130.09     14.85 o 
   4   5  18      339.68      347.99     22.26 o 
   5   5  18     1700.39     1610.87     46.66 o 
   6   5  18      194.76      156.05     20.93 o 
   7   5  18     1697.44     1650.85     57.07 o 
   8   5  18      101.40       93.10     24.01 o 
   9   5  18      873.44      811.22     48.76 o 
  -9   6  18      374.66      433.57     41.80 o 
  -8   6  18       77.17       89.88     28.40 o 
  -7   6  18      553.41      540.02     37.39 o 
  -6   6  18      328.79      358.83     31.17 o 
  -5   6  18      126.00      137.03     22.88 o 
  -4   6  18      728.74      775.67     36.16 o 
  -3   6  18     1305.02     1291.73     40.65 o 
  -2   6  18       95.82       69.40     14.57 o 
  -1   6  18     1684.68     1604.79     39.77 o 
   0   6  18        7.05        2.56     10.10 o 
   1   6  18     1612.23     1585.76     41.76 o 
   2   6  18      177.80      132.26     24.02 o 
   3   6  18     1491.06     1368.25     45.70 o 
   4   6  18      769.33      771.39     46.83 o 
   5   6  18      145.31       99.91     22.12 o 
   6   6  18      352.16      410.76     31.67 o 
   7   6  18      554.12      534.99     42.84 o 
   8   6  18       74.34       47.32     24.21 o 
   9   6  18      372.80      379.16     70.48 o 
  -8   7  18      544.82      539.48     43.32 o 
  -7   7  18      591.98      615.26     39.97 o 
  -6   7  18       30.79       25.62     19.04 o 
  -5   7  18      453.76      470.83     45.11 o 
  -4   7  18     1974.15     1870.99     54.00 o 
  -3   7  18     2174.64     2067.37     55.85 o 
  -2   7  18     4243.39     4148.21     71.04 o 
  -1   7  18     1848.16     1902.96     48.40 o 
   0   7  18      564.95      518.31     28.12 o 
   1   7  18     1709.69     1852.36     52.61 o 
   2   7  18     4132.72     4113.59     83.87 o 
   3   7  18     2234.62     2215.85     59.55 o 
   4   7  18     1732.80     1659.23     52.78 o 
   5   7  18      383.45      360.05     29.93 o 
   6   7  18       16.70       -5.68     16.35 o 
   7   7  18      580.66      592.71     44.37 o 
   8   7  18      550.09      499.53     43.51 o 
  -8   8  18      292.09      306.86     37.00 o 
  -7   8  18      310.74      320.61     33.10 o 
  -6   8  18      468.83      484.00     36.04 o 
  -5   8  18      425.23      364.76     31.98 o 
  -4   8  18     1714.45     1716.56     52.23 o 
  -3   8  18      474.70      476.66     28.37 o 
  -2   8  18      850.66      841.51     32.88 o 
  -1   8  18     2606.37     2620.52     60.05 o 
   0   8  18     1483.41     1399.38     42.94 o 
   1   8  18     2457.64     2402.85     61.89 o 
   2   8  18      856.31      792.96     37.71 o 
   3   8  18      467.92      425.48     30.48 o 
   4   8  18     1581.37     1582.59     52.83 o 
   5   8  18      422.54      417.90     32.16 o 
   6   8  18      539.13      543.17     36.58 o 
   7   8  18      404.69      395.27     34.23 o 
   8   8  18      260.79      246.09     39.21 o 
  -7   9  18      218.39      231.83     30.73 o 
  -6   9  18       43.28       28.16     21.10 o 
  -5   9  18      127.99      147.48     28.17 o 
  -4   9  18       23.03        0.48     16.59 o 
  -3   9  18     1697.12     1737.23     60.19 o 
  -2   9  18      984.76      894.11     38.02 o 
  -1   9  18     4426.04     4388.80     82.58 o 
   0   9  18      144.33      161.22     20.38 o 
   1   9  18     4426.36     4369.83     87.94 o 
   2   9  18     1016.41      992.35     42.28 o 
   3   9  18     1691.45     1693.29     54.34 o 
   4   9  18       42.47       53.95     18.70 o 
   5   9  18       96.07       71.88     20.78 o 
   6   9  18       64.94       47.57     20.61 o 
  -7  10  18       46.72       52.31     24.20 o 
  -6  10  18      320.66      377.23     34.77 o 
  -5  10  18       78.51       63.89     21.73 o 
  -4  10  18     1048.72     1023.03     48.53 o 
  -3  10  18       49.31       26.34     17.34 o 
  -2  10  18      281.70      271.54     24.74 o 
  -1  10  18     2086.93     2085.57     55.63 o 
   0  10  18        1.20       -5.84     13.90 o 
   1  10  18     1951.80     2024.44     58.50 o 
   2  10  18      313.93      341.65     31.42 o 
   3  10  18       47.76       28.25     16.96 o 
   4  10  18      928.00      921.27     43.57 o 
   5  10  18       98.77       78.88     24.27 o 
   6  10  18      361.02      421.24     35.34 o 
   7  10  18       65.21       48.95     27.63 o 
  -6  11  18      912.77     1011.65     52.32 o 
  -5  11  18      716.40      788.62     48.87 o 
  -4  11  18     1035.37     1139.02     51.71 o 
  -3  11  18        5.53        2.03     16.09 o 
  -2  11  18      472.92      475.97     31.00 o 
  -1  11  18     1076.65     1076.11     41.73 o 
   0  11  18      546.82      562.96     47.30 o 
   1  11  18     1059.05     1035.97     43.52 o 
   2  11  18      515.28      513.87     33.90 o 
   3  11  18       14.61       17.50     17.86 o 
   4  11  18     1194.20     1233.64     49.84 o 
   5  11  18      654.92      752.90     45.82 o 
   6  11  18     1011.93     1066.16     58.82 o 
  -5  12  18      212.60      233.83     34.56 o 
  -4  12  18      239.32      238.65     30.11 o 
  -3  12  18      250.82      197.65     30.19 o 
  -2  12  18      346.43      354.78     28.79 o 
  -1  12  18      123.20       96.65     20.32 o 
   1  12  18      157.57      139.97     23.13 o 
   2  12  18      358.85      331.20     30.23 o 
   3  12  18      232.30      225.37     27.58 o 
   4  12  18      236.80      212.50     47.71 o 
   5  12  18      180.70      217.91     63.27 o 
  -3  13  18      745.56      727.58     53.61 o 
  -2  13  18      179.64      154.08     30.47 o 
  -1  13  18       87.28       72.17     20.07 o 
   0  13  18      407.41      434.59     33.79 o 
   1  13  18      122.08       79.18     24.87 o 
   2  13  18      132.93       75.33     24.33 o 
   3  13  18      836.97      833.59     52.50 o 
   1   0  19       11.95       21.42      9.73 o 
   2   0  19       81.25       86.01     12.34 o 
   3   0  19      404.88      437.13     20.96 o 
   4   0  19     1519.06     1525.41     39.05 o 
   5   0  19     1956.06     1818.84     56.32 o 
   6   0  19      541.31      499.60     34.22 o 
   7   0  19      496.21      455.75     28.39 o 
   8   0  19     2254.02     2310.29     57.71 o 
   9   0  19       69.16       74.13     21.13 o 
  -9   1  19      463.68      477.35     37.74 o 
  -8   1  19      134.26      112.58     22.31 o 
  -7   1  19     2350.81     2352.10     56.00 o 
  -5   1  19     1005.69      925.51     38.35 o 
  -4   1  19      114.22       80.91     14.50 o 
  -3   1  19      206.61      208.13     18.60 o 
  -2   1  19      759.12      770.44     25.21 o 
  -1   1  19      201.98      225.44     16.10 o 
   1   1  19      209.58      201.32     15.28 o 
   2   1  19      899.73      913.38     27.47 o 
   3   1  19      168.82      152.83     15.01 o 
   4   1  19       81.21       58.11     12.72 o 
   5   1  19      974.60      889.19     31.41 o 
   6   1  19      305.24      283.24     24.68 o 
   7   1  19     2087.01     2235.11     51.33 o 
   8   1  19      109.14      106.99     21.00 o 
   9   1  19      528.92      544.59     35.67 o 
  -9   2  19      225.53      190.29     37.04 o 
  -8   2  19        7.71        0.90     18.99 o 
  -7   2  19       76.72       72.25     22.12 o 
  -6   2  19     1701.01     1766.38     47.40 o 
  -5   2  19      752.92      741.59     29.92 o 
  -4   2  19     2340.61     2360.77     49.82 o 
  -3   2  19       13.47       17.31     10.21 o 
  -2   2  19      120.59      112.74     13.23 o 
  -1   2  19      119.69      106.79     12.80 o 
   0   2  19     1202.66     1263.50     30.92 o 
   1   2  19      201.83      219.26     18.05 o 
   2   2  19      208.03      214.61     20.24 o 
   3   2  19       21.07       26.50     11.01 o 
   4   2  19     2496.57     2499.50     46.50 o 
   5   2  19      869.09      872.97     31.02 o 
   6   2  19     1624.67     1617.81     42.44 o 
   7   2  19      121.40      118.34     19.48 o 
   8   2  19       14.78       25.72     19.35 o 
   9   2  19      225.95      203.33     27.20 o 
  -9   3  19      718.46      774.80     45.39 o 
  -8   3  19      248.34      258.64     36.92 o 
  -7   3  19     1575.72     1508.24     61.10 o 
  -6   3  19     1057.51     1047.88     72.72 o 
  -5   3  19      653.01      629.01     28.19 o 
  -4   3  19     1005.96      991.49     33.09 o 
  -3   3  19      181.77      167.11     16.51 o 
  -2   3  19      793.58      804.76     25.89 o 
  -1   3  19      259.21      274.40     21.42 o 
   0   3  19        9.38        7.50      9.88 o 
   1   3  19      317.50      318.82     19.08 o 
   2   3  19      636.60      631.11     24.39 o 
   3   3  19      184.62      179.20     18.05 o 
   4   3  19     1172.50     1139.29     31.12 o 
   5   3  19      648.74      597.94     33.75 o 
   6   3  19      947.78      951.92     39.15 o 
   7   3  19     1494.08     1494.22     48.91 o 
   8   3  19      250.30      275.53     29.91 o 
   9   3  19      595.73      648.11     39.25 o 
  -9   4  19      231.60      254.68     36.01 o 
  -8   4  19      393.32      353.13     34.26 o 
  -7   4  19       45.37       49.53     21.04 o 
  -6   4  19     2431.06     2486.97     69.41 o 
  -5   4  19       16.17        0.01     16.17 o 
  -4   4  19     1688.09     1632.80     54.83 o 
  -3   4  19      586.95      567.66     25.35 o 
  -2   4  19     1020.80      985.54     28.90 o 
  -1   4  19      182.26      176.76     16.48 o 
   0   4  19      143.07      163.21     15.32 o 
   1   4  19      264.20      251.79     16.88 o 
   2   4  19     1175.87     1145.16     30.36 o 
   3   4  19      723.11      726.79     28.50 o 
   4   4  19     1647.05     1609.34     41.87 o 
   5   4  19       32.87       36.42     14.55 o 
   6   4  19     2401.89     2427.30     60.52 o 
   7   4  19       38.90       24.98     17.60 o 
   8   4  19      379.60      429.79     31.63 o 
   9   4  19      204.41      236.59     31.88 o 
  -9   5  19      478.09      522.18     44.82 o 
  -8   5  19      566.38      537.02     39.67 o 
  -7   5  19       74.75       56.38     21.93 o 
  -6   5  19      392.69      399.11     33.16 o 
  -5   5  19      532.52      493.94     43.32 o 
  -4   5  19      254.79      219.60     24.14 o 
  -3   5  19      212.52      168.36     19.42 o 
  -2   5  19     1205.11     1228.88     35.28 o 
  -1   5  19     1285.60     1300.76     36.65 o 
   0   5  19     1644.24     1696.27     39.76 o 
   1   5  19     1312.40     1310.46     32.75 o 
   2   5  19     1401.82     1401.78     46.56 o 
   3   5  19      202.08      169.83     19.36 o 
   4   5  19      320.57      298.40     23.48 o 
   5   5  19      561.90      589.80     31.39 o 
   6   5  19      377.00      369.03     31.27 o 
   7   5  19       82.45       86.17     21.87 o 
   8   5  19      496.77      569.43     45.24 o 
   9   5  19      434.04      381.08     45.89 o 
  -8   6  19     1069.37     1111.84     52.55 o 
  -7   6  19      509.31      517.20     37.93 o 
  -6   6  19     1238.93     1202.06     50.17 o 
  -5   6  19      401.72      361.37     30.89 o 
  -4   6  19      273.08      256.96     23.71 o 
  -3   6  19      882.77      853.40     34.87 o 
  -2   6  19      265.20      236.81     20.45 o 
  -1   6  19     1417.21     1376.91     38.15 o 
   0   6  19     1822.97     1728.81     56.50 o 
   1   6  19     1386.06     1342.92     45.71 o 
   2   6  19      305.57      322.34     26.31 o 
   3   6  19      907.68      871.76     39.39 o 
   4   6  19      296.09      281.25     27.29 o 
   5   6  19      285.59      237.47     36.31 o 
   6   6  19     1148.55     1180.50     48.39 o 
   7   6  19      463.10      459.89     41.47 o 
   8   6  19     1102.50     1122.35     81.91 o 
  -8   7  19      472.05      464.40     39.06 o 
  -7   7  19      166.68      158.07     27.47 o 
  -6   7  19      143.24      116.20     24.49 o 
  -5   7  19      808.16      869.57     43.65 o 
  -4   7  19      318.05      295.28     25.20 o 
  -3   7  19     2366.98     2221.61     55.39 o 
  -2   7  19      257.88      235.77     21.25 o 
  -1   7  19     2825.87     2794.14     52.35 o 
   0   7  19      608.08      626.21     30.77 o 
   1   7  19     2840.13     2735.38     74.70 o 
   2   7  19      235.01      204.55     26.72 o 
   3   7  19     2630.83     2599.20     65.80 o 
   4   7  19      367.78      296.42     33.92 o 
   5   7  19      867.38      910.24     42.83 o 
   6   7  19       84.71       67.96     21.26 o 
   7   7  19      166.66      146.00     36.16 o 
   8   7  19      438.66      414.36     42.61 o 
  -7   8  19     1070.04     1221.03     66.68 o 
  -6   8  19      115.69       88.10     23.40 o 
  -5   8  19      426.65      418.87     33.87 o 
  -4   8  19      102.13       85.66     18.82 o 
  -3   8  19     2633.66     2490.75     59.16 o 
  -2   8  19     1660.38     1690.34     45.53 o 
  -1   8  19     1502.49     1407.21     45.46 o 
   0   8  19     4186.46     4075.15     77.71 o 
   1   8  19     1546.95     1481.80     49.29 o 
   2   8  19     1697.93     1693.02     53.47 o 
   3   8  19     2480.32     2423.07     65.29 o 
   4   8  19      114.33      101.28     21.84 o 
   5   8  19      324.84      266.90     37.58 o 
   6   8  19      117.60       74.91     21.92 o 
   7   8  19     1062.68     1232.95     60.89 o 
  -7   9  19        7.15       -5.91     20.99 o 
  -6   9  19      153.29      149.39     26.87 o 
  -5   9  19       44.14       34.44     20.78 o 
  -4   9  19      105.48      105.09     20.67 o 
  -3   9  19     2284.81     2249.71     59.42 o 
  -2   9  19     1106.10     1084.91     44.13 o 
  -1   9  19      148.91      114.77     19.87 o 
   0   9  19     2610.58     2618.12     61.29 o 
   1   9  19      175.40      132.72     25.36 o 
   2   9  19     1000.72     1006.78     43.64 o 
   3   9  19     2062.38     2083.07     61.84 o 
   5   9  19       15.77        9.35     17.97 o 
   6   9  19      123.85       96.77     23.46 o 
   7   9  19        5.49        2.33     19.94 o 
  -6  10  19       60.16       59.59     24.16 o 
  -5  10  19      712.02      760.39     45.97 o 
  -4  10  19      900.51      864.31     42.60 o 
  -3  10  19      887.07      918.47     42.96 o 
  -2  10  19     1576.19     1549.88     49.18 o 
  -1  10  19      288.96      285.84     25.77 o 
   0  10  19     3265.88     3313.04     85.38 o 
   1  10  19      316.59      344.58     28.87 o 
   2  10  19     1434.76     1394.41     51.38 o 
   3  10  19     1049.92     1145.81     47.46 o 
   4  10  19      881.33      837.09     43.08 o 
   5  10  19      825.85      804.91     43.47 o 
   6  10  19       44.95       50.17     22.06 o 
  -5  11  19      210.71      204.75     32.59 o 
  -4  11  19      435.29      457.92     33.99 o 
  -3  11  19     1478.79     1520.26     53.61 o 
  -2  11  19       58.73       33.88     18.34 o 
  -1  11  19      869.60      879.71     39.56 o 
   0  11  19      348.91      367.37     30.90 o 
   1  11  19      857.90      924.15     42.92 o 
   2  11  19      102.25       92.30     22.03 o 
   3  11  19     1287.39     1324.48     52.12 o 
   4  11  19      435.75      441.09     65.86 o 
   5  11  19      173.82      153.14     34.72 o 
  -4  12  19      586.82      553.87     39.78 o 
  -3  12  19     1079.58     1089.08     48.10 o 
  -2  12  19        5.70       -0.38     16.68 o 
  -1  12  19      461.51      469.77     32.40 o 
   0  12  19      152.58      104.97     28.32 o 
   1  12  19      498.81      579.15     41.80 o 
   2  12  19        5.08       -2.94     17.94 o 
   3  12  19     1111.72     1157.09     50.53 o 
   4  12  19      676.11      686.87     62.10 o 
  -2  13  19      133.28      104.95     24.02 o 
  -1  13  19      181.50      174.77     25.08 o 
   0  13  19       41.96       41.37     21.96 o 
   1  13  19      184.08      162.63     29.53 o 
   2  13  19      131.13       90.32     24.85 o 
   0   0  20     3477.72     3589.84     75.37 o 
   1   0  20      703.05      758.16     28.45 o 
   2   0  20     2506.63     2555.64     45.86 o 
   3   0  20      425.08      452.15     22.03 o 
   5   0  20     1297.32     1333.15     38.63 o 
   6   0  20      884.46      899.98     33.48 o 
   7   0  20      133.51      126.31     18.76 o 
   8   0  20      307.96      326.59     29.29 o 
   9   0  20        3.90        0.69     21.63 o 
  -9   1  20     1302.05     1365.69     57.58 o 
  -8   1  20      172.75      190.35     28.41 o 
  -7   1  20      561.74      542.51     31.62 o 
  -6   1  20      227.60      203.84     20.27 o 
  -5   1  20      469.71      522.81     26.87 o 
  -4   1  20      626.19      579.46     27.22 o 
  -3   1  20     1117.65     1172.57     32.65 o 
  -2   1  20     2340.93     2325.11     43.79 o 
  -1   1  20     1084.79     1108.71     30.12 o 
   0   1  20      197.30      186.87     15.62 o 
   1   1  20     1214.12     1196.62     30.85 o 
   2   1  20     2365.25     2382.84     45.43 o 
   3   1  20     1330.65     1360.13     36.61 o 
   4   1  20      586.13      549.17     24.36 o 
   5   1  20      430.43      483.58     32.31 o 
   6   1  20      219.71      190.05     19.76 o 
   7   1  20      580.18      596.76     29.61 o 
   8   1  20      155.74      124.87     24.16 o 
   9   1  20     1210.81     1250.10     55.23 o 
  -9   2  20      386.54      387.92     36.98 o 
  -8   2  20     1277.07     1411.80     56.30 o 
  -7   2  20      192.19      137.54     28.09 o 
  -6   2  20     3318.45     3311.35     63.43 o 
  -5   2  20      104.21       71.12     15.82 o 
  -4   2  20       86.08       58.03     14.91 o 
  -3   2  20      738.06      716.80     29.26 o 
  -2   2  20     1120.03     1144.01     30.79 o 
  -1   2  20      104.27      104.73     13.14 o 
   0   2  20     1626.67     1778.36     40.10 o 
   1   2  20      124.34      119.02     13.81 o 
   2   2  20     1029.33     1033.84     30.64 o 
   3   2  20      847.92      778.25     27.35 o 
   4   2  20       91.99       79.59     14.15 o 
   5   2  20      128.80      106.83     17.76 o 
   6   2  20     3152.65     3147.09     61.12 o 
   7   2  20      218.70      210.78     25.27 o 
   8   2  20     1240.26     1334.29     49.96 o 
   9   2  20      359.05      396.85     33.58 o 
  -9   3  20      375.09      423.77     38.87 o 
  -8   3  20      396.57      353.68     44.42 o 
  -7   3  20       29.94        9.28     18.58 o 
  -6   3  20      482.87      517.45     35.90 o 
  -5   3  20     2170.43     2288.24     51.44 o 
  -4   3  20      250.82      227.50     24.08 o 
  -3   3  20      460.31      461.38     24.95 o 
  -2   3  20     1662.57     1691.38     37.31 o 
  -1   3  20      782.20      793.87     27.08 o 
   0   3  20      343.62      349.01     19.50 o 
   1   3  20      916.34      927.75     28.89 o 
   2   3  20     1675.57     1666.19     38.01 o 
   3   3  20      531.92      532.13     23.40 o 
   4   3  20      251.56      204.58     20.05 o 
   5   3  20     2267.29     2335.79     50.22 o 
   6   3  20      508.25      519.54     31.67 o 
   8   3  20      360.62      357.15     31.17 o 
   9   3  20      355.54      336.57     31.98 o 
  -8   4  20      321.81      359.67     35.18 o 
  -7   4  20      534.95      560.38     38.58 o 
  -6   4  20      318.90      241.50     28.23 o 
  -5   4  20      501.17      463.17     30.58 o 
  -4   4  20      104.99       92.34     18.75 o 
  -3   4  20     1497.66     1453.40     38.52 o 
  -2   4  20     1003.88      974.51     30.95 o 
   0   4  20     2138.55     2185.20     44.28 o 
   1   4  20       12.14        9.05     10.52 o 
   2   4  20      981.89      984.58     29.98 o 
   3   4  20     1593.02     1453.51     59.63 o 
   4   4  20      103.03       72.93     15.76 o 
   5   4  20      544.09      509.15     27.51 o 
   6   4  20      375.58      364.59     28.81 o 
   7   4  20      532.34      559.96     34.33 o 
   8   4  20      241.23      262.27     31.84 o 
  -8   5  20      213.09      185.37     34.17 o 
  -7   5  20      450.90      421.03     35.65 o 
  -6   5  20      849.44      877.00     44.68 o 
  -5   5  20      543.33      526.66     32.82 o 
  -4   5  20      698.36      686.23     35.29 o 
  -3   5  20     1602.43     1553.34     47.12 o 
  -2   5  20     1281.26     1272.92     37.53 o 
  -1   5  20      786.72      763.78     35.54 o 
   0   5  20      172.19      157.55     17.21 o 
   1   5  20      731.45      715.40     36.09 o 
   2   5  20     1281.73     1275.63     41.05 o 
   3   5  20     1412.10     1409.20     43.97 o 
   4   5  20      775.03      735.33     33.94 o 
   5   5  20      507.47      541.20     31.06 o 
   6   5  20      832.03      845.21     42.97 o 
   7   5  20      461.54      490.40     36.83 o 
   8   5  20      176.73      181.00     29.09 o 
  -8   6  20       20.51        0.72     22.28 o 
  -7   6  20       51.58       44.65     23.23 o 
  -6   6  20       23.19       -3.65     18.56 o 
  -5   6  20      160.12      156.45     22.99 o 
  -4   6  20      426.49      397.86     30.62 o 
  -3   6  20      176.30      163.44     21.20 o 
  -2   6  20     1352.33     1316.65     40.41 o 
  -1   6  20     1331.87     1342.11     36.86 o 
   0   6  20     1926.82     1944.96     46.02 o 
   1   6  20     1271.19     1312.13     46.68 o 
   2   6  20     1434.16     1387.50     48.13 o 
   3   6  20      194.05      176.65     27.59 o 
   4   6  20      477.41      507.20     40.40 o 
   5   6  20      107.72      105.86     21.42 o 
   6   6  20       41.56       23.95     21.49 o 
   7   6  20       40.07       27.33     22.57 o 
   8   6  20       28.72       51.56     26.05 o 
  -7   7  20       20.64       19.77     21.07 o 
  -6   7  20      638.00      664.74     41.18 o 
  -5   7  20      817.68      740.65     43.09 o 
  -4   7  20     2111.32     2117.27     55.75 o 
  -3   7  20       75.79       46.66     16.97 o 
  -2   7  20     2803.92     2830.21     59.64 o 
  -1   7  20      310.29      320.55     23.47 o 
   0   7  20        2.54       -5.30     13.59 o 
   1   7  20      367.95      354.73     27.94 o 
   2   7  20     2695.82     2635.20     68.05 o 
   3   7  20      107.75       84.53     20.36 o 
   4   7  20     1930.70     1797.18     58.55 o 
   5   7  20      768.70      704.86     39.59 o 
   6   7  20      544.99      547.90     37.61 o 
   7   7  20       25.03        9.88     22.74 o 
  -7   8  20       19.48       19.27     22.69 o 
  -6   8  20       47.86       53.30     22.61 o 
  -5   8  20        7.79        5.86     17.23 o 
  -4   8  20      627.88      575.57     38.14 o 
  -3   8  20      632.63      610.00     32.81 o 
  -2   8  20      209.68      229.69     22.85 o 
  -1   8  20     1590.57     1553.89     53.05 o 
   0   8  20       51.71       67.17     17.76 o 
   1   8  20     1543.49     1508.10     55.89 o 
   2   8  20      176.92      199.85     30.29 o 
   3   8  20      617.71      554.77     35.23 o 
   4   8  20      682.51      666.32     38.51 o 
   5   8  20       22.42        5.57     17.83 o 
   6   8  20       56.81       46.41     21.45 o 
   7   8  20       10.34       -5.86     22.72 o 
  -6   9  20      179.30      204.12     37.82 o 
  -5   9  20       69.48       24.80     18.82 o 
  -4   9  20     1671.58     1681.46     51.59 o 
  -3   9  20      884.14      853.11     64.96 o 
  -2   9  20     1062.23     1037.32     42.20 o 
  -1   9  20     2900.72     2898.19     67.53 o 
   0   9  20      133.57      101.57     19.71 o 
   1   9  20     2831.80     2847.88     87.41 o 
   2   9  20     1031.75     1068.18     45.84 o 
   3   9  20      891.80      887.50     42.89 o 
   4   9  20     1444.15     1391.93     53.86 o 
   5   9  20       61.71       42.13     20.45 o 
   6   9  20      197.09      190.08     33.51 o 
  -5  10  20      114.80      103.42     24.26 o 
  -4  10  20     1292.22     1263.93     50.62 o 
  -3  10  20      379.35      352.80     31.14 o 
  -2  10  20     1203.99     1193.54     45.50 o 
  -1  10  20     1584.61     1537.83     52.50 o 
   0  10  20      252.94      280.51     29.16 o 
   1  10  20     1482.72     1391.32     51.25 o 
   2  10  20     1134.53     1202.29     48.87 o 
   3  10  20      405.66      428.59     34.67 o 
   4  10  20     1189.87     1186.67     50.91 o 
   5  10  20       89.82       54.92     22.42 o 
  -4  11  20      773.74      789.87     43.30 o 
  -3  11  20      208.40      195.70     26.83 o 
  -2  11  20      225.90      229.64     29.55 o 
  -1  11  20     1060.01     1102.18     44.53 o 
   0  11  20      292.97      290.94     33.10 o 
   1  11  20     1055.01     1114.11     47.82 o 
   2  11  20      198.52      158.84     29.97 o 
   3  11  20      194.30      128.04     25.21 o 
   4  11  20      976.30     1015.79     48.72 o 
  -3  12  20       87.39       85.67     23.66 o 
  -2  12  20     1192.66     1248.64     48.76 o 
  -1  12  20       22.95       25.37     18.92 o 
   0  12  20     1730.13     1650.68     58.37 o 
   1  12  20       60.41       39.60     23.58 o 
   2  12  20     1139.60     1147.50     50.61 o 
   3  12  20       77.98       72.40     23.36 o 
   1   0  21     1988.96     2018.80     41.39 o 
   2   0  21     1179.61     1289.12     33.26 o 
   3   0  21     1305.43     1316.86     34.98 o 
   4   0  21      446.19      527.05     26.96 o 
   5   0  21      673.78      693.96     30.63 o 
   6   0  21      348.52      375.49     25.41 o 
   7   0  21      333.89      297.54     24.70 o 
   8   0  21      812.17      800.93     35.78 o 
  -8   1  21      215.71      174.58     28.51 o 
  -7   1  21     2909.18     2917.61     61.77 o 
  -6   1  21      389.77      372.65     25.29 o 
  -5   1  21      406.11      424.06     25.70 o 
  -4   1  21       68.71       78.27     15.78 o 
  -3   1  21     1482.11     1605.17     51.50 o 
  -2   1  21      275.70      288.78     19.07 o 
  -1   1  21     1606.68     1621.36     37.23 o 
   0   1  21       24.34       24.00     11.10 o 
   1   1  21     1683.36     1800.24     38.69 o 
   2   1  21      296.97      347.06     20.78 o 
   3   1  21     1518.03     1530.76     41.61 o 
   4   1  21       63.88       58.26     15.16 o 
   5   1  21      413.20      387.10     24.92 o 
   6   1  21      368.57      378.08     30.86 o 
   7   1  21     2855.04     2834.15     72.94 o 
   8   1  21      199.64      187.98     26.55 o 
  -8   2  21     1087.79     1072.44     51.58 o 
  -7   2  21        8.82        3.54     16.58 o 
  -6   2  21      977.34      981.48     41.04 o 
  -5   2  21      129.18      109.25     18.02 o 
  -4   2  21     3660.47     3573.70     66.68 o 
  -3   2  21      344.90      394.41     24.32 o 
  -2   2  21      641.58      679.41     26.10 o 
  -1   2  21      798.61      826.87     27.84 o 
   0   2  21     2108.34     2214.91     46.30 o 
   1   2  21      772.92      784.62     27.86 o 
   2   2  21      834.53      797.79     28.28 o 
   3   2  21      365.37      374.64     21.68 o 
   4   2  21     4108.78     4134.59     72.66 o 
   5   2  21      106.63       79.09     16.56 o 
   6   2  21     1178.47     1222.48     38.74 o 
   7   2  21        9.99       -1.99     17.39 o 
   8   2  21     1020.37     1010.02     47.74 o 
  -8   3  21       57.71       29.20     22.34 o 
  -7   3  21     1377.42     1459.76     57.09 o 
  -6   3  21      138.56      123.85     22.44 o 
  -5   3  21      476.16      444.88     30.57 o 
  -4   3  21      101.26       64.81     15.87 o 
  -3   3  21      472.48      482.17     25.20 o 
  -2   3  21      254.62      277.37     19.07 o 
  -1   3  21     1983.61     2049.92     42.52 o 
   0   3  21      225.21      236.12     17.91 o 
   1   3  21     2053.87     2116.14     43.77 o 
   2   3  21      308.44      308.12     19.76 o 
   3   3  21      475.65      481.00     23.68 o 
   4   3  21      113.66       84.65     14.85 o 
   5   3  21      444.75      399.94     26.81 o 
   6   3  21      115.36      105.59     21.34 o 
   7   3  21     1369.03     1444.31     50.70 o 
   8   3  21       82.46       81.50     22.99 o 
  -8   4  21      200.29      127.65     28.35 o 
  -7   4  21     1304.28     1332.15     55.58 o 
  -6   4  21      576.76      585.00     35.31 o 
  -5   4  21     1877.19     1770.62     54.73 o 
  -4   4  21      892.65      875.17     38.82 o 
  -3   4  21      987.55     1021.41     34.37 o 
  -2   4  21      704.30      699.86     30.61 o 
  -1   4  21      641.60      678.73     26.70 o 
   0   4  21        0.85       -6.63     10.46 o 
   1   4  21      748.28      771.47     27.90 o 
   2   4  21      737.06      743.13     27.70 o 
   3   4  21     1085.09     1115.42     32.85 o 
   4   4  21      915.25      942.38     39.92 o 
   5   4  21     2024.12     1930.54     54.19 o 
   6   4  21      652.09      643.97     39.46 o 
   7   4  21     1348.69     1421.73     56.38 o 
   8   4  21      195.85      161.19     28.71 o 
  -7   5  21      159.03      112.78     26.03 o 
  -6   5  21       15.44        1.05     17.17 o 
  -5   5  21       33.12        8.42     16.05 o 
  -4   5  21       10.29        7.53     15.85 o 
  -3   5  21      940.51      908.39     37.59 o 
  -2   5  21      253.50      263.19     26.51 o 
  -1   5  21     2127.29     2124.65     46.33 o 
   0   5  21       57.93       44.90     13.81 o 
   1   5  21     2030.34     2065.78     51.30 o 
   2   5  21      254.91      213.31     31.24 o 
   3   5  21      967.50      963.73     42.76 o 
   4   5  21       12.81       -1.47     15.74 o 
   5   5  21       46.45       27.38     17.05 o 
   6   5  21       19.43       37.59     19.77 o 
   7   5  21      217.00      174.38     34.57 o 
  -7   6  21      959.64     1016.00     50.70 o 
  -6   6  21      564.22      573.16     41.46 o 
  -5   6  21      382.66      338.95     29.65 o 
  -4   6  21      514.51      498.20     32.80 o 
  -3   6  21      247.36      253.21     24.05 o 
  -2   6  21     2158.02     2217.94     52.58 o 
  -1   6  21      585.71      570.18     27.31 o 
   0   6  21     1553.64     1664.69     43.78 o 
   1   6  21      628.44      625.66     56.40 o 
   2   6  21     2041.86     2098.34     60.68 o 
   3   6  21      323.37      311.98     38.57 o 
   4   6  21      429.26      483.39     34.03 o 
   5   6  21      421.86      409.83     33.40 o 
   6   6  21      478.34      472.97     48.69 o 
   7   6  21      990.10     1007.92     57.24 o 
  -7   7  21       12.27      -10.52     21.35 o 
  -6   7  21       92.02       81.82     24.62 o 
  -5   7  21      345.38      300.45     31.44 o 
  -4   7  21      123.92      107.03     20.83 o 
  -3   7  21      245.20      220.02     24.23 o 
  -2   7  21       22.84       18.27     14.59 o 
  -1   7  21      292.16      308.31     28.09 o 
   0   7  21     3304.73     3332.23     71.34 o 
   1   7  21      286.35      304.62     36.57 o 
   2   7  21       69.29       63.83     19.93 o 
   3   7  21      266.38      200.59     31.66 o 
   4   7  21      129.04      121.51     23.14 o 
   5   7  21      359.23      344.64     32.34 o 
   7   7  21        5.09       20.52     23.50 o 
  -6   8  21       32.84        9.84     20.89 o 
  -5   8  21      644.84      564.31     36.09 o 
  -4   8  21       67.26       46.28     18.54 o 
  -3   8  21     1445.47     1450.68     47.89 o 
  -2   8  21      405.69      366.60     29.24 o 
  -1   8  21     2238.81     2261.08     60.09 o 
   1   8  21     2160.48     2337.34     65.23 o 
   2   8  21      369.86      404.76     37.26 o 
   3   8  21     1510.54     1645.66     56.31 o 
   5   8  21      519.96      439.48     35.27 o 
   6   8  21       39.76       25.60     20.94 o 
  -5   9  21       65.78       47.37     20.69 o 
  -4   9  21       56.53       38.97     19.14 o 
  -3   9  21      224.26      252.35     28.22 o 
  -2   9  21      927.92      913.82     41.28 o 
  -1   9  21      120.36       90.75     20.65 o 
   0   9  21     1971.48     2041.25     62.85 o 
   1   9  21      119.08       92.32     21.94 o 
   2   9  21     1011.19     1021.31     45.80 o 
   3   9  21      220.02      222.06     29.68 o 
   4   9  21       62.13       49.09     21.58 o 
   5   9  21       66.87       30.13     20.97 o 
  -4  10  21      279.10      244.81     31.97 o 
  -3  10  21      353.62      397.46     33.06 o 
  -2  10  21      278.59      241.42     26.60 o 
  -1  10  21       76.91       48.52     19.18 o 
   0  10  21       11.88       -7.06     18.05 o 
   1  10  21       98.46       65.53     21.55 o 
   3  10  21      329.65      349.09     41.23 o 
   4  10  21      262.02      292.74     42.21 o 
  -3  11  21     1061.26     1100.62     49.69 o 
  -2  11  21      143.04      117.57     23.75 o 
  -1  11  21      591.82      619.56     36.77 o 
   0  11  21      910.08     1075.08     55.10 o 
   1  11  21      622.52      615.00     44.74 o 
   2  11  21      197.97      202.73     39.66 o 
   3  11  21     1049.32     1130.06     51.43 o 
   0  12  21       27.25       11.87     20.58 o 
   0   0  22       13.16       14.16     16.87 o 
   1   0  22     1076.44     1109.30     32.19 o 
   2   0  22     3396.19     3476.58     59.46 o 
   3   0  22       84.09       76.58     14.76 o 
   4   0  22        1.39        2.63     13.16 o 
   5   0  22      457.49      453.19     27.05 o 
   6   0  22     2226.51     2237.83     53.72 o 
   8   0  22      991.80     1054.33     40.62 o 
  -8   1  22     1106.66     1071.04     47.59 o 
  -7   1  22      373.16      327.88     27.89 o 
  -6   1  22      197.52      209.62     22.29 o 
  -5   1  22     2173.33     2154.67     52.19 o 
  -4   1  22      354.16      353.73     24.65 o 
  -3   1  22     4256.58     4349.64     74.51 o 
  -2   1  22     1619.85     1587.69     37.95 o 
  -1   1  22       87.17      107.70     14.58 o 
   0   1  22      540.77      635.74     27.22 o 
   1   1  22      129.00      152.96     15.99 o 
   2   1  22     1551.38     1536.50     38.55 o 
   3   1  22     4628.96     4556.37     69.93 o 
   4   1  22      311.79      289.30     22.93 o 
   5   1  22     2397.86     2420.21     53.79 o 
   6   1  22      156.25      119.55     19.79 o 
   7   1  22      405.17      410.94     29.61 o 
   8   1  22     1147.16     1096.03     48.12 o 
  -8   2  22      930.44      917.56     49.80 o 
  -7   2  22      136.95       95.85     23.01 o 
  -6   2  22     1277.19     1335.24     49.25 o 
  -5   2  22       62.26       51.59     16.89 o 
  -4   2  22      107.89      127.10     18.37 o 
  -3   2  22       20.42        9.27     13.38 o 
  -2   2  22      483.22      511.31     23.99 o 
  -1   2  22      663.55      708.28     28.04 o 
   0   2  22     2673.03     2753.29     53.31 o 
   1   2  22      649.19      671.77     27.02 o 
   2   2  22      457.24      484.07     23.98 o 
   3   2  22       13.09        5.85     12.10 o 
   4   2  22       93.99       85.69     16.90 o 
   5   2  22       72.29       69.23     16.83 o 
   6   2  22     1413.21     1364.04     44.95 o 
   7   2  22      166.22      163.25     25.51 o 
   8   2  22      980.04     1018.45     46.76 o 
  -7   3  22      571.41      572.83     41.97 o 
  -6   3  22      291.33      244.10     28.68 o 
  -5   3  22     1262.49     1257.32     47.02 o 
  -4   3  22      694.78      666.84     41.59 o 
  -3   3  22     1565.05     1600.55     42.18 o 
  -2   3  22      835.48      914.41     33.13 o 
  -1   3  22     1752.31     1731.92     40.34 o 
   1   3  22     1849.91     1845.40     42.01 o 
   2   3  22      830.03      870.25     30.50 o 
   3   3  22     1574.93     1502.53     38.67 o 
   4   3  22      824.98      862.66     30.54 o 
   5   3  22     1382.71     1408.98     47.90 o 
   6   3  22      327.73      337.32     33.89 o 
   7   3  22      578.66      539.46     48.49 o 
  -7   4  22      107.83      103.50     23.42 o 
  -6   4  22     1338.79     1426.29     51.59 o 
  -5   4  22       10.94       10.58     16.50 o 
  -4   4  22      410.85      319.10     30.25 o 
  -3   4  22       61.57       33.33     14.87 o 
  -2   4  22      757.48      771.02     32.64 o 
  -1   4  22      996.24     1010.98     32.12 o 
   0   4  22        6.60        0.88     11.62 o 
   1   4  22      982.96      986.67     31.88 o 
   2   4  22      675.07      695.68     27.73 o 
   3   4  22       45.02       25.12     13.06 o 
   4   4  22      448.44      435.91     29.71 o 
   5   4  22       16.76       17.57     18.76 o 
   6   4  22     1321.94     1326.45     54.44 o 
   7   4  22      174.32      197.76     29.55 o 
  -7   5  22       26.45       -3.35     21.27 o 
  -6   5  22      573.39      561.64     44.82 o 
  -5   5  22      692.19      718.29     38.56 o 
  -4   5  22     1069.21     1035.26     43.82 o 
  -3   5  22     1327.77     1283.74     44.78 o 
  -2   5  22      685.97      711.48     34.51 o 
  -1   5  22     2221.28     2221.56     48.36 o 
   0   5  22     1275.01     1234.50     40.26 o 
   1   5  22     2122.11     2143.48     53.62 o 
   2   5  22      753.10      792.70     55.48 o 
   3   5  22     1266.49     1337.96     49.98 o 
   4   5  22     1310.39     1346.15     51.29 o 
   5   5  22      664.24      700.24     40.46 o 
   6   5  22      666.84      668.77     47.67 o 
   7   5  22       19.60       11.37     23.21 o 
  -6   6  22      310.73      276.34     30.55 o 
  -5   6  22      595.38      563.11     36.08 o 
  -4   6  22       35.06       20.99     16.87 o 
  -3   6  22      149.60      128.96     21.72 o 
  -2   6  22      222.17      210.23     23.39 o 
  -1   6  22      273.80      251.79     22.93 o 
   0   6  22      740.25      780.21     33.06 o 
   1   6  22      223.23      191.72     24.85 o 
   2   6  22      175.56      171.41     36.01 o 
   3   6  22      126.92       88.14     26.01 o 
   4   6  22       40.62       24.16     18.38 o 
   5   6  22      594.45      579.35     38.54 o 
   6   6  22      339.51      275.92     53.58 o 
  -6   7  22      295.61      271.39     33.23 o 
  -5   7  22      391.53      427.25     33.07 o 
  -4   7  22      452.10      421.03     32.51 o 
  -3   7  22     1444.35     1396.16     65.71 o 
  -2   7  22     1024.14     1040.09     39.53 o 
  -1   7  22     1220.07     1270.50     45.89 o 
   0   7  22      400.89      390.79     28.49 o 
   1   7  22     1168.72     1079.36     57.77 o 
   2   7  22     1144.25     1153.68     51.33 o 
   3   7  22     1365.70     1351.69     52.73 o 
   4   7  22      548.95      554.56     37.60 o 
   5   7  22      338.46      359.43     44.03 o 
   6   7  22      227.60      169.78     34.69 o 
  -5   8  22      164.61      111.20     26.06 o 
  -4   8  22      496.50      435.38     31.92 o 
  -2   8  22       81.01       78.47     20.08 o 
  -1   8  22     1545.57     1591.72     51.66 o 
   0   8  22      524.72      498.00     46.44 o 
   1   8  22     1609.17     1524.07     54.77 o 
   2   8  22       72.55       57.51     20.96 o 
   3   8  22        9.47        0.78     17.52 o 
   4   8  22      462.10      458.91     35.69 o 
  -4   9  22     1038.82      956.45     47.09 o 
  -3   9  22       36.88       35.36     19.71 o 
  -2   9  22     2059.14     2167.22     61.25 o 
  -1   9  22      491.33      523.92     33.73 o 
   0   9  22       45.60       36.32     19.80 o 
   1   9  22      514.61      509.28     51.87 o 
   2   9  22     1828.27     2039.75     64.31 o 
   3   9  22       34.36       19.88     19.98 o 
   4   9  22      872.00      871.67     46.98 o 
  -3  10  22      316.18      334.56     32.67 o 
  -2  10  22       94.19       66.18     20.97 o 
  -1  10  22      801.08      824.13     41.07 o 
   0  10  22        0.51        9.58     21.05 o 
   1  10  22      671.82      712.45     47.52 o 
   2  10  22      114.04       84.99     23.97 o 
   3  10  22      346.46      358.87     45.22 o 
  -1  11  22       69.96       34.25     20.87 o 
   0  11  22       23.52       19.63     20.18 o 
   1  11  22       71.06       61.32     25.79 o 
   1   0  23      350.40      349.50     21.32 o 
   2   0  23       78.77      124.36     17.50 o 
   3   0  23      104.18       94.89     17.17 o 
   4   0  23     2683.72     2746.86     58.84 o 
   5   0  23      265.52      254.50     28.49 o 
   6   0  23      571.23      675.61     35.36 o 
   7   0  23     1119.74     1194.78     42.20 o 
  -7   1  23      371.46      395.56     32.35 o 
  -6   1  23      282.15      269.97     24.45 o 
  -5   1  23        1.93       13.34     15.36 o 
  -4   1  23      902.78      891.88     49.09 o 
  -3   1  23     1734.60     1858.80     47.75 o 
  -2   1  23     1195.86     1239.19     36.05 o 
  -1   1  23      981.40     1015.88     32.43 o 
   0   1  23     2261.70     2246.99     48.93 o 
   1   1  23     1144.83     1124.63     33.28 o 
   2   1  23     1183.81     1187.89     35.42 o 
   3   1  23     1759.92     1923.06     44.37 o 
   4   1  23      996.52      999.59     36.66 o 
   5   1  23        0.95        3.63     14.74 o 
   6   1  23      340.45      339.29     26.70 o 
   7   1  23      369.92      368.88     29.81 o 
  -7   2  23      104.33      104.03     23.67 o 
  -6   2  23     2827.68     2859.31     72.58 o 
  -5   2  23      570.92      620.15     31.61 o 
  -4   2  23     2543.71     2579.84     57.69 o 
  -3   2  23      382.57      377.70     25.84 o 
  -2   2  23      651.09      652.95     27.45 o 
  -1   2  23      801.28      908.47     32.09 o 
   0   2  23      429.46      520.04     25.70 o 
   1   2  23      777.28      836.57     30.57 o 
   2   2  23      811.89      821.35     30.41 o 
   3   2  23      395.40      394.95     23.46 o 
   4   2  23     2748.07     2710.75     57.78 o 
   5   2  23      510.65      504.47     29.14 o 
   6   2  23     2956.59     2945.79     72.45 o 
   7   2  23      123.52      112.17     24.47 o 
  -7   3  23      870.71      980.44     46.46 o 
  -6   3  23        0.55       12.98     17.72 o 
  -5   3  23      990.56     1113.60     45.65 o 
  -4   3  23      657.29      622.63     33.31 o 
  -3   3  23       39.27       21.35     15.08 o 
  -2   3  23     1333.91     1348.86     41.92 o 
  -1   3  23      378.30      432.68     33.74 o 
   0   3  23     3465.18     3552.93     59.79 o 
   1   3  23      360.46      408.35     23.46 o 
   2   3  23     1375.00     1408.16     38.33 o 
   3   3  23       66.69       71.41     15.69 o 
   4   3  23      659.39      642.98     30.06 o 
   5   3  23      920.47      992.81     43.35 o 
   6   3  23        4.57        4.02     18.29 o 
   7   3  23      910.32      959.40     45.12 o 
  -7   4  23      162.67      155.13     26.66 o 
  -6   4  23      505.39      522.58     36.07 o 
  -5   4  23      485.68      506.75     34.16 o 
  -4   4  23     1062.33     1050.05     44.75 o 
  -3   4  23      874.93      934.91     39.57 o 
  -2   4  23      570.21      616.62     30.79 o 
  -1   4  23     2688.82     2724.17     52.38 o 
   0   4  23       56.51       41.85     14.24 o 
   1   4  23     2666.17     2634.58     60.81 o 
   2   4  23      567.93      622.01     29.59 o 
   3   4  23      985.84     1020.52     45.34 o 
   4   4  23     1067.47     1152.72     44.24 o 
   5   4  23      586.20      602.19     39.89 o 
   6   4  23      536.85      517.38     39.32 o 
   7   4  23      195.96      220.22     31.01 o 
  -6   5  23      256.86      216.12     33.22 o 
  -5   5  23     1023.99      987.31     45.11 o 
  -4   5  23      330.90      343.95     30.00 o 
  -3   5  23      261.22      205.16     24.11 o 
  -2   5  23      630.12      585.95     32.82 o 
  -1   5  23      157.27      139.71     20.18 o 
   0   5  23      972.59     1005.55     36.56 o 
   1   5  23      109.86      109.39     19.23 o 
   2   5  23      544.42      573.64     36.35 o 
   3   5  23      205.72      161.73     29.88 o 
   4   5  23      301.23      279.71     29.85 o 
   5   5  23     1121.79     1007.08     55.86 o 
  -5   6  23       35.64       12.29     18.91 o 
  -4   6  23     1715.43     1722.11     56.66 o 
  -3   6  23      671.81      726.77     37.23 o 
  -2   6  23     1626.66     1708.61     51.00 o 
  -1   6  23      917.24      947.70     37.90 o 
   0   6  23     2293.11     2370.84     57.75 o 
   1   6  23      892.44      888.45     43.23 o 
   2   6  23     1444.57     1466.17     53.74 o 
   3   6  23      747.15      773.95     42.17 o 
   4   6  23     1597.51     1622.98     58.57 o 
   5   6  23       28.56       26.38     19.62 o 
   6   6  23       31.23       26.33     23.71 o 
  -5   7  23      277.65      262.56     29.62 o 
  -4   7  23      573.76      583.96     37.12 o 
  -3   7  23       59.35       54.02     18.95 o 
  -2   7  23       12.36       12.09     16.50 o 
  -1   7  23      122.94       83.11     20.85 o 
   0   7  23     1566.99     1577.22     50.86 o 
   1   7  23      112.83       75.98     21.61 o 
   3   7  23       93.26       70.66     22.23 o 
   4   7  23      518.98      584.19     39.65 o 
   5   7  23      284.23      250.01     35.23 o 
  -4   8  23      104.27       75.85     21.89 o 
  -3   8  23      229.29      221.86     27.18 o 
  -2   8  23      715.72      811.99     40.81 o 
  -1   8  23     1605.34     1723.92     54.92 o 
   0   8  23      333.86      353.13     32.65 o 
   1   8  23     1489.51     1588.78     56.81 o 
   2   8  23      734.20      764.17     43.05 o 
   3   8  23      178.18      173.91     27.14 o 
   4   8  23      104.84       69.54     23.03 o 
  -3   9  23      332.12      373.64     34.14 o 
  -2   9  23      389.37      416.23     33.47 o 
  -1   9  23     1088.14     1139.28     47.42 o 
   0   9  23     1483.58     1532.34     64.52 o 
   1   9  23     1044.91     1174.72     50.94 o 
   2   9  23      491.60      523.06     52.76 o 
   3   9  23      326.07      337.01     41.18 o 
  -2  10  23       40.55       28.84     19.78 o 
  -1  10  23      372.23      397.94     33.32 o 
   0  10  23      271.80      300.96     48.16 o 
   1  10  23      351.31      363.80     38.72 o 
   2  10  23       56.41       40.35     22.13 o 
   0   0  24      541.86      549.02     37.86 o 
   1   0  24      287.94      326.06     21.75 o 
   2   0  24     1114.99     1180.27     36.09 o 
   3   0  24      602.42      676.55     31.86 o 
   4   0  24      321.81      336.88     25.58 o 
   5   0  24      445.05      476.19     29.69 o 
   6   0  24      342.42      442.79     31.20 o 
  -6   1  24      196.37      168.45     22.91 o 
  -5   1  24     2457.38     2550.00     59.07 o 
  -4   1  24      659.87      688.03     33.02 o 
  -3   1  24      263.31      271.69     23.32 o 
  -2   1  24      108.10      102.78     16.26 o 
  -1   1  24      511.22      528.49     26.69 o 
   0   1  24      633.41      764.17     32.37 o 
   1   1  24      533.72      540.27     25.75 o 
   2   1  24       98.41      112.36     17.07 o 
   3   1  24      272.78      282.30     21.90 o 
   4   1  24      635.81      609.44     31.33 o 
   5   1  24     2448.74     2501.81     58.44 o 
   6   1  24      240.93      241.78     24.92 o 
  -6   2  24      253.09      296.81     29.94 o 
  -5   2  24      444.06      450.91     31.16 o 
  -4   2  24      611.00      650.19     32.38 o 
  -3   2  24      896.04      875.86     35.99 o 
  -2   2  24      141.96      128.24     18.98 o 
  -1   2  24     1592.16     1679.11     43.03 o 
   0   2  24      125.75       93.85     16.98 o 
   1   2  24     1663.19     1704.52     42.56 o 
   2   2  24      119.74      122.56     17.72 o 
   3   2  24      905.65      916.00     33.17 o 
   4   2  24      554.79      536.47     35.71 o 
   5   2  24      580.75      615.56     33.92 o 
   6   2  24      270.16      276.49     29.55 o 
  -6   3  24      160.59      127.70     24.44 o 
  -5   3  24      489.29      489.13     34.63 o 
  -4   3  24      290.13      250.53     39.26 o 
  -3   3  24      165.99      159.19     21.09 o 
  -2   3  24     1271.98     1282.47     42.26 o 
  -1   3  24      227.01      190.19     19.91 o 
   0   3  24     2625.83     2677.41     54.63 o 
   1   3  24      285.70      234.78     20.30 o 
   2   3  24     1227.94     1254.63     37.50 o 
   3   3  24      132.48      124.24     17.76 o 
   4   3  24      238.68      223.53     23.99 o 
   5   3  24      580.17      578.56     36.35 o 
   6   3  24      211.98      168.16     31.66 o 
  -6   4  24      340.91      403.01     33.58 o 
  -5   4  24      322.97      296.81     29.66 o 
  -4   4  24      824.75      812.06     44.71 o 
  -3   4  24      149.34      139.03     22.54 o 
  -2   4  24       83.48       69.04     17.63 o 
  -1   4  24      999.94     1038.14     34.41 o 
   0   4  24       75.38       62.78     17.26 o 
   1   4  24      983.22     1085.99     41.16 o 
   2   4  24       82.70       66.89     17.86 o 
   3   4  24      162.17      173.26     23.31 o 
   4   4  24      896.02      928.13     41.42 o 
   5   4  24      288.74      278.31     45.06 o 
   6   4  24      357.63      398.12     41.26 o 
  -5   5  24      430.13      396.30     33.25 o 
  -4   5  24      747.24      737.17     40.18 o 
  -3   5  24     1745.65     1765.32     53.97 o 
  -2   5  24     1606.39     1679.79     51.46 o 
  -1   5  24      565.41      549.48     32.36 o 
   0   5  24      759.68      730.32     33.64 o 
   1   5  24      468.69      465.30     31.72 o 
   2   5  24     1587.25     1632.22     57.13 o 
   3   5  24     1560.01     1559.61     57.58 o 
   4   5  24      823.28      880.14     45.51 o 
   5   5  24      367.70      369.30     41.30 o 
  -5   6  24      898.27      937.01     45.90 o 
  -4   6  24      599.67      609.64     38.16 o 
  -3   6  24      860.08      928.15     41.89 o 
  -2   6  24      359.26      330.39     30.92 o 
  -1   6  24      543.52      487.14     30.04 o 
   0   6  24       81.56       77.18     19.93 o 
   1   6  24      611.96      636.40     43.50 o 
   2   6  24      458.35      386.74     40.97 o 
   3   6  24      761.89      901.33     50.42 o 
   4   6  24      715.59      724.72     51.99 o 
   5   6  24      854.87      906.14     56.19 o 
  -4   7  24      513.97      494.33     36.27 o 
  -3   7  24      597.48      673.54     37.84 o 
  -2   7  24      919.59      900.94     43.23 o 
  -1   7  24      344.07      311.81     29.05 o 
   0   7  24        0.60       15.70     20.23 o 
   1   7  24      434.08      416.85     33.83 o 
   2   7  24      874.02      898.63     46.13 o 
   3   7  24      596.82      645.52     41.22 o 
   4   7  24      389.37      411.13     39.38 o 
  -3   8  24      907.59      948.83     47.00 o 
  -2   8  24      165.31      156.66     26.40 o 
  -1   8  24      307.86      234.72     29.74 o 
   0   8  24      953.35      842.24     52.30 o 
   1   8  24      292.09      232.37     31.90 o 
   2   8  24      221.61      156.21     26.81 o 
   3   8  24      860.92      895.02     47.89 o 
  -2   9  24      310.22      250.08     30.45 o 
  -1   9  24      126.16      124.57     25.06 o 
   0   9  24       99.43       71.89     26.37 o 
   1   9  24      185.09      182.84     33.32 o 
   2   9  24      301.01      257.03     31.24 o 
   1   0  25      516.30      573.76     27.32 o 
   2   0  25      268.16      232.79     20.97 o 
   3   0  25      136.13      128.33     19.96 o 
   4   0  25      612.46      622.45     32.72 o 
   5   0  25      950.07      891.28     38.12 o 
   6   0  25        0.63      -12.14     16.88 o 
  -6   1  25      246.90      239.35     29.05 o 
  -5   1  25       76.20       68.67     19.78 o 
  -4   1  25      214.15      222.05     34.02 o 
  -3   1  25     1467.53     1442.15     44.65 o 
  -2   1  25      612.16      677.85     32.54 o 
  -1   1  25      188.64      217.56     20.84 o 
   0   1  25      554.29      613.02     28.52 o 
   1   1  25      204.31      212.39     21.23 o 
   2   1  25      548.66      588.91     28.47 o 
   3   1  25     1428.13     1427.71     44.12 o 
   4   1  25      220.52      190.86     26.52 o 
   5   1  25       68.13       66.69     19.44 o 
   6   1  25      318.51      374.83     30.71 o 
  -5   2  25       58.60       53.35     21.23 o 
  -4   2  25      419.27      406.58     28.63 o 
  -3   2  25      195.06      172.08     22.15 o 
  -2   2  25        3.62        8.55     14.44 o 
  -1   2  25     2130.97     2226.98     50.69 o 
   1   2  25     2140.06     2255.40     53.65 o 
   2   2  25        7.12        1.10     13.55 o 
   3   2  25      159.85      146.05     19.22 o 
   4   2  25      442.17      453.39     28.94 o 
   5   2  25       37.03       36.82     18.86 o 
  -5   3  25     1062.80     1101.46     47.47 o 
  -4   3  25      229.56      202.98     26.87 o 
  -3   3  25      977.50     1030.55     39.60 o 
  -2   3  25      933.97      982.59     39.08 o 
  -1   3  25       84.90       75.73     16.67 o 
   0   3  25      958.78     1048.93     40.25 o 
   1   3  25       97.47       99.61     18.34 o 
   2   3  25      982.68     1019.49     35.21 o 
   3   3  25      910.16      916.82     34.09 o 
   4   3  25      198.63      147.64     31.88 o 
   5   3  25      978.78      967.18     50.37 o 
  -5   4  25      287.27      280.32     30.55 o 
  -4   4  25      797.60      799.72     42.19 o 
  -3   4  25      175.08      214.25     25.92 o 
  -2   4  25      298.12      336.36     30.20 o 
  -1   4  25     1344.01     1367.83     47.43 o 
   0   4  25      481.87      531.10     32.41 o 
   1   4  25     1228.45     1245.00     45.00 o 
   2   4  25      245.29      283.16     34.67 o 
   3   4  25      126.59       92.39     23.85 o 
   4   4  25      713.75      759.31     51.62 o 
   5   4  25      236.66      236.64     45.01 o 
  -4   5  25      744.60      733.24     40.89 o 
  -3   5  25      470.00      502.31     33.88 o 
  -2   5  25      145.08      135.67     23.01 o 
  -1   5  25      277.34      232.57     27.46 o 
   0   5  25      344.69      350.22     30.86 o 
   1   5  25      334.14      307.67     34.35 o 
   2   5  25       92.06       75.27     23.22 o 
   3   5  25      455.30      507.92     51.47 o 
   4   5  25      628.64      632.14     42.44 o 
  -4   6  25      214.71      175.27     33.94 o 
  -3   6  25      303.02      258.89     28.28 o 
  -2   6  25      763.13      731.96     37.86 o 
  -1   6  25      567.55      555.10     37.25 o 
   0   6  25      148.19       97.68     30.54 o 
   1   6  25      479.32      498.63     36.88 o 
   2   6  25      711.28      694.84     41.75 o 
   3   6  25      264.01      201.23     38.67 o 
   4   6  25      207.86      183.53     28.98 o 
  -3   7  25      485.46      511.07     39.56 o 
  -2   7  25       63.69       44.26     21.50 o 
  -1   7  25        5.77       -3.04     18.39 o 
   0   7  25      463.18      459.99     43.08 o 
   1   7  25        1.09       -2.35     18.47 o 
   2   7  25       43.01       16.86     20.24 o 
   3   7  25      497.22      518.44     41.93 o 
  -1   8  25      244.13      245.23     32.52 o 
   0   8  25        8.51       14.03     20.52 o 
   1   8  25      218.00      152.42     31.18 o 
   0   0  26        0.09       -1.77     19.85 o 
   1   0  26       94.44       78.81     17.08 o 
   2   0  26      137.78      146.69     19.53 o 
   3   0  26      989.10     1015.41     39.67 o 
   4   0  26        2.85        0.27     16.00 o 
   5   0  26      534.23      532.17     32.39 o 
  -5   1  26      389.72      427.35     30.86 o 
  -4   1  26      135.84      101.13     21.12 o 
  -3   1  26       53.23       48.18     17.67 o 
  -2   1  26       32.49       54.31     17.37 o 
  -1   1  26        7.95       23.32     14.69 o 
   0   1  26     2167.10     2305.36     52.37 o 
   1   1  26       10.26       18.59     14.94 o 
   2   1  26       38.78       58.93     16.18 o 
   3   1  26       50.05       51.78     17.99 o 
   4   1  26      129.00      106.17     20.66 o 
   5   1  26      365.55      417.34     31.00 o 
  -4   2  26      956.04      977.87     40.33 o 
  -3   2  26      757.87      829.14     37.12 o 
  -2   2  26       65.17       53.82     18.17 o 
  -1   2  26      958.72     1135.14     38.44 o 
   0   2  26        5.41      -11.43     13.69 o 
   1   2  26      985.57     1131.18     42.43 o 
   2   2  26       75.97       36.55     16.39 o 
   3   2  26      757.32      852.07     36.52 o 
   4   2  26      879.00      873.44     37.88 o 
  -4   3  26      548.07      533.67     36.50 o 
  -3   3  26      819.29      957.26     41.74 o 
  -2   3  26     1186.20     1139.42     42.94 o 
  -1   3  26      216.85      231.54     25.60 o 
   0   3  26      913.82      974.07     38.54 o 
   2   3  26     1223.93     1263.70     42.50 o 
   3   3  26      774.54      877.81     39.33 o 
   4   3  26      539.10      502.74     39.38 o 
  -4   4  26     1356.46     1472.34     55.22 o 
  -3   4  26      179.02      140.00     25.71 o 
  -2   4  26       19.83       40.03     18.71 o 
  -1   4  26      179.96      181.02     25.14 o 
   0   4  26       15.91        2.93     15.48 o 
   1   4  26      211.05      180.89     32.49 o 
   2   4  26       13.29       -0.96     18.47 o 
   3   4  26      141.59      116.82     25.92 o 
   4   4  26     1287.26     1417.02     67.53 o 
  -3   5  26     1623.06     1680.69     55.51 o 
  -2   5  26      437.30      487.65     33.52 o 
  -1   5  26      633.42      727.60     38.54 o 
   0   5  26      371.56      312.67     36.46 o 
   1   5  26      649.38      754.80     57.46 o 
   2   5  26      360.11      379.46     34.57 o 
   3   5  26     1579.75     1606.19     60.73 o 
  -2   6  26      138.93      130.95     23.72 o 
  -1   6  26      171.59      133.76     25.27 o 
   0   6  26      115.70       84.62     24.59 o 
   1   6  26      193.83      143.59     26.38 o 
   2   6  26      112.43       81.19     24.84 o 
   1   0  27      456.38      483.60     28.90 o 
   2   0  27      429.25      478.39     30.92 o 
   3   0  27       19.50       22.00     17.46 o 
  -3   1  27      120.43      115.69     21.45 o 
  -2   1  27     1668.21     1745.71     50.93 o 
  -1   1  27      578.94      654.82     32.01 o 
   1   1  27      627.68      703.53     34.74 o 
   2   1  27     1611.14     1680.94     45.98 o 
   3   1  27      109.81       70.07     20.20 o 
  -3   2  27       32.35       46.49     19.20 o 
  -2   2  27      215.21      228.48     32.69 o 
  -1   2  27     1276.18     1421.47     43.97 o 
   0   2  27        7.60       -5.63     14.75 o 
   1   2  27     1155.41     1285.49     43.95 o 
   2   2  27      199.29      224.60     22.74 o 
   3   2  27       22.64       37.99     17.87 o 
  -3   3  27       45.82       42.31     20.72 o 
  -2   3  27      838.37      896.62     39.94 o 
  -1   3  27       76.84       62.36     19.38 o 
   0   3  27      247.44      267.71     31.73 o 
   1   3  27       76.21       38.84     19.22 o 
   2   3  27      834.46      906.38     38.07 o 
   3   3  27       18.96       24.91     20.93 o 
  -2   4  27      303.92      334.95     31.12 o 
  -1   4  27     1050.53     1058.01     44.87 o 
   0   4  27      664.15      697.94     35.54 o 
   1   4  27     1025.30     1076.18     47.61 o 
   2   4  27      284.11      274.38     37.96 o 
   0   5  27       68.17       39.85     22.57 o 
   0   0  28     3267.93     3418.49     95.48 o 
   1   0  28      192.89      179.85     24.58 o 
  -1   1  28      224.95      234.58     29.78 o 
   0   1  28     2165.75     2359.52     55.71 o 
   1   1  28      196.17      184.73     28.27 o
